# Supplementary material for: Modulation of fatty acid elongation in cockroaches sustains sexually dimorphic hydrocarbons and female attractiveness
Source: PLoS Biol. 2021 Jul 27;19(7):e3001330. doi: 10.1371/journal.pbio.3001330 (PMC8315507; doi:10.1371/journal.pbio.3001330)
Supplement: S1 Data — (XLSX) [file pbio.3001330.s018.xlsx]

## Sheet: Fig 1B–1E
	Fig 1B The proportions of C27 CHCs from AD1 to AD6						Female										Male
		AD1	0.062775	0.04297	0.071877	0.09489	0.055055	0.085586	0.057457	0.042026			0.093905	0.042363	0.06227	0.056531	0.088765	0.057964	0.079123	0.08191
		AD2	0.087171	0.060404	0.061476	0.063232	0.041751	0.039512	0.055383	0.046428			0.060087	0.036227	0.077207	0.069251	0.053557	0.085222	0.076331	0.085881
		AD3	0.0455888	0.0470373	0.0636636	0.101234	0.0644868	0.0339028	0.0379187	0.056262			0.093404	0.06344	0.074466	0.087148	0.103304	0.092198	0.1262	0.078483
		AD4	0.074641	0.051896	0.067313	0.05447	0.053683	0.049904	0.068908	0.060352			0.124563	0.125813	0.091245	0.100689	0.113382	0.091846	0.096879	0.117545
		AD5	0.0690638	0.0468271	0.055959	0.0826858	0.060454	0.0568395	0.0327273	0.057794			0.123926	0.125506	0.122399	0.105546	0.115229	0.109794	0.119496	0.134025	0.117573	0.173554
		AD6	0.08668	0.067919	0.072147	0.034122	0.043138	0.066275	0.055335	0.07691			0.121445	0.122843	0.105062	0.160721	0.157277	0.160915	0.115573	0.120072	0.11108
	Fig 1C The proportions of C29 CHCs from AD1 to AD6						Female										Male
		AD1	0.812116	0.823655	0.811271	0.77913	0.818634	0.787688	0.822418	0.833072			0.78022	0.83857	0.815265	0.816391	0.786872	0.82049	0.801647	0.797955
		AD2	0.788482	0.804939	0.808938	0.81699	0.826309	0.838837	0.811724	0.816799			0.823555	0.835508	0.799551	0.806654	0.826581	0.790216	0.792138	0.787679
		AD3	0.830537	0.824515	0.808539	0.77157	0.804786	0.833528	0.828856	0.814619			0.784276	0.810727	0.797199	0.791978	0.77363	0.776004	0.757689	0.799328
		AD4	0.790335	0.813444	0.804141	0.788835	0.821638	0.81629	0.798077	0.819144			0.758908	0.752338	0.792085	0.770622	0.771352	0.783606	0.784663	0.751615
		AD5	0.795781	0.811293	0.806429	0.775161	0.804129	0.806004	0.833809	0.804658			0.759526	0.756043	0.763691	0.768862	0.763696	0.76864	0.755575	0.735727	0.755349	0.730504
		AD6	0.782812	0.800743	0.800958	0.841787	0.825722	0.810492	0.814345	0.785674			0.770529	0.769877	0.777022	0.720698	0.731061	0.715846	0.769502	0.773612	0.784636
	Fig 1D The proportions of 9-; 11-; 13-; 15-MeC29 from AD1 to AD6						Female										Male
		AD1	0.147536	0.131209	0.170742	0.136532	0.138636	0.139286	0.143961	0.138555			0.149524	0.152066	0.141026	0.146994	0.151069	0.146683	0.149165	0.13744
		AD2	0.154412	0.13238	0.148558	0.142168	0.13602	0.152177	0.136974	0.126215			0.1526	0.148766	0.147967	0.150065	0.170387	0.150394	0.149586	0.141657
		AD3	0.138048	0.137619	0.161559	0.142206	0.14313	0.14203	0.130147	0.142106			0.159323	0.161861	0.162883	0.163445	0.156033	0.161046	0.197563	0.168572
		AD4	0.134807	0.147023	0.144966	0.146563	0.144732	0.133928	0.143956	0.157386			0.218809	0.17396	0.186017	0.180289	0.194863	0.178062	0.20301	0.171388
		AD5	0.157046	0.145926	0.141896	0.130548	0.150867	0.15079	0.145616	0.145616			0.216077	0.214077	0.189218	0.202014	0.190895	0.191788	0.169852	0.180351	0.19125	0.212077
		AD6	0.133889	0.144871	0.143303	0.145916	0.148795	0.14379	0.137833	0.137193			0.215222	0.215284	0.204501	0.194024	0.203521	0.182595	0.195527	0.223836	0.238305
	Fig 1E The proportions of 3,7-; 3,9-; 3,11-DimeC29 from AD1 to AD6						Female										Male
		AD1	0.248945	0.273124	0.222689	0.250476	0.273237	0.266556	0.251309	0.287448			0.25153	0.259155	0.269144	0.264232	0.254115	0.258924	0.255016	0.254184
		AD2	0.248923	0.263232	0.258021	0.2361	0.272843	0.268689	0.273497	0.273077			0.246053	0.256725	0.24326	0.249996	0.252405	0.238331	0.25571	0.249889
		AD3	0.260429	0.27721	0.235907	0.235436	0.252156	0.280881	0.275855	0.259696			0.234017	0.233455	0.232844	0.229346	0.235238	0.231786	0.183233	0.232121
		AD4	0.261842	0.258222	0.260352	0.243006	0.256793	0.268672	0.27071	0.244226			0.169771	0.197488	0.210935	0.22393	0.196134	0.216943	0.198511	0.214151
		AD5	0.252144	0.283698	0.262787	0.270535	0.262017	0.257421	0.27978	0.266912			0.17929	0.179525	0.184748	0.191237	0.203564	0.20477	0.207806	0.196016	0.190197	0.123858
		AD6	0.249702	0.26267	0.246687	0.262557	0.244756	0.228832	0.268783	0.250205			0.146589	0.146676	0.192651	0.179573	0.17298	0.1925	0.189869	0.162625	0.146897
	Fig 1F Principal component analysis			female-AD-1	female-AD-2	female-AD-3	female-AD-4	female-AD-5	female-AD-6	female-AD-7	female-AD-8		male-AD1-1	male-AD1-2	male-AD1-3	male-AD1-4	male-AD1-5	male-AD1-6	male-AD1-7	male-AD1-8		female-AD6-1	female-AD6-2	female-AD6-3	female-AD6-4	female-AD6-5	female-AD6-6	female-AD6-7	female-AD6-8		male-AD6-1	male-AD6-2	male-AD6-3	male-AD6-4	male-AD6-5	male-AD6-6	male-AD6-7	male-AD6-8	male-AD6-9
			Principal component 1	-1.04129	3.90891	-1.71548	1.03465	1.18265	4.18114	-3.34666	-2.61357		-4.20909	-4.26297	-3.8866	-6.62614	-5.85205	-5.4813	-5.07895	-4.24015		1.67771	2.98259	9.14759	5.38365	-0.453127	2.43711	1.2384	4.0836		5.35385	5.19031	0.460116	-2.66081	0.949603	-2.23426	3.41691	-0.758222	1.8319
			Principal component 2	-1.44087	-4.35749	-0.0142392	0.149484	-2.50791	-0.747588	-1.23127	-2.67429		0.662265	-1.49286	-0.860004	-1.06469	0.025738	-1.00209	-0.0851246	-0.114366		-0.83469	-2.14888	-1.85692	-4.77328	-2.9932	-1.95693	-2.69271	-2.40553		5.04128	5.08934	2.02381	3.86547	4.93802	3.53122	3.14653	4.0627	4.71903
	Fig 1G Loadings plot			n-C27	11-; 13-MeC27	5-MeC27	11,15-DimeC27	3-MeC27	5, 9-; 5,11-DimeC27	n-C28	3, 9-; 3,11-DimeC27	12-;14-MeC28	6-MeC28	5-MeC28	4-MeC28	Unknow n	3-MeC28	unknown	n-C29	9-; 11-; 13-; 15-MeC29	7-MeC29	5-MeC29	11,15-; 13,17-DimeC29	7,11-DimeC29	3-MeC29	5,9-; 5,11-DimeC29	3,7-; 3,9-;3,11-DimeC29	7,11-DimeC30	4,8-; 4,10-DimeC30	Unknown	11-; 13-; 15-MeC31	11,15-; 13,17-DimeC31	5,9-; 5,11-DimeC31	10,12-DimeC32
			Principal component 1	0.583	0.326	0.48	0.527	0.645	0.294	0.813	0.599	0.745	0.758	0.815	0.306	0.952	0.805	0.552	0.856	0.75	0.89	0.75	0.909	0.883	0.846	0.873	0.689	0.639	0.546	0.697	0.72	0.853	0.608	0.421
			Principal component 2	0.737	0.904	0.837	0.638	0.709	0.278	0.301	0.208	0.628	0.35	-0.013	0.478	-0.183	-0.357	-0.211	-0.089	0.566	0.348	-0.081	-0.12	-0.352	-0.235	-0.318	-0.683	-0.735	-0.798	-0.565	0.352	-0.14	-0.72	-0.687

## Sheet: Fig. 2A–2F
Fig 2A							Fig 2B
	Relative expression of BgElos in the integument							Relative expression of BgElos in the fat body
BgElo1	98.04	58.0455	94.2283	305.901			BgElo1	3.06184	0.187108	4.65848	2.63002
BgElo2	87.9795	59.1907	100.652	214.759			BgElo2	21.5465	25.1554	23.6268	20.6098
BgElo3	15.0338	11.1705	15.8871	22.9808			BgElo3	5.45194	6.63657	10.8925	9.27367
BgElo4	1.09081	1.33788	0.93444	0.733302			BgElo4	0.0797974	0.00202395	0.00202395	0.0269484
BgElo5	0.0288568	0.0259122	0.0325848	0.0310745			BgElo5	0.0204367	0.0204367	0.0204367	0.0234367
BgElo6	14.0346	16.0019	12.7079	7.26652			BgElo6	0.00396458	0.0589885	0.022425	0.0420999
BgElo7	12.5221	13.5955	14.9079	18.902			BgElo7	0.020516	0.0526072	0.0569161	0.122967
BgElo8	3.41925	5.10647	3.07674	2.79316			BgElo8	0.0190046	0.0344432	0.111564	0.049004
BgElo9	15.43	12.6026	15.2279	66.186			BgElo9	1.08512	1.58367	2.1973	1.44285
BgElo10	157.593	126.086	145.82	139.006			BgElo10	1620.36	1230.42	1314.04	1057.4
BgElo11	29.6587	25.4291	16.9962	106.047			BgElo11	0.084895	1.74954	0.26233	16.0084
BgElo12	622.882	814.968	750.329	1428.74			BgElo12	0.625514	27.201	0.945564	52.5062
BgElo13	0.676641	0.688118	0.691688	1.01261			BgElo13	0.571429	0.0614729	0.188585	0.123007
BgElo14	65.0935	48.2841	74.3456	260.752			BgElo14	0.124446	2.24804	0.124054	5.16466
BgElo15	1.0878	1.26107	0.938681	1.92102			BgElo15	0.0526406	0.0329339	0.0307767	0.0503606
BgElo16	0.683303	0.73316	0.900509	0.842715			BgElo16	0.0619104	0.0771408	0.0771408	0.082064
BgElo17	32.4683	36.5434	39.243	17.4169			BgElo17	0.0348149	0.103366	0.0639212	0.134964
BgElo18	0.000753424	0.00960976	0.00150671	0.0400728			BgElo18	0.0243762	0.0771408	0.0771408	0.0495526
BgElo19	0.336786	0.388826	0.178967	1.84867			BgElo19	1.61096	1.06194	1.23641	2.14567
BgElo20	15.6801	15.0838	17.1002	26.725			BgElo20	2.19557	1.93377	1.8611	2.89997
BgElo21	0.0170305	0.00295425	0.0169035	0.0194612			BgElo21	0.0167406	0.102251	0.0623435	0.198122
BgElo22	121.108	140.538	121.553	121.998			BgElo22	489.94	620.165	203.406	362.05
BgElo23	0.0367106	0.638542	0.0243254	0.0331508			BgElo23	0.585655	0.350175	0.30247	1.24845
BgElo24	855.097	943.351	998.973	1195.5			BgElo24	14.007	23.2435	42.7315	4.78065
Fig 2C
	Amount of C27 CHCs （μg/mg insect）
dsMuslta	0.06643	0.069989	0.045543	0.089304	0.064371	0.032386	0.115691	0.06368	0.054791	0.09541	0.06976
dsBgElo1	0.098261	0.106423	0.147389	0.111678	0.087861	0.141199	0.101506	0.096392	0.085425	0.06678	0.100354
dsBgElo2	0.069356	0.06051	0.031283	0.082899	0.06947	0.132107	0.08686	0.05907	0.066103	0.110193	0.060282	0.085347	0.050587	0.046918
dsBgElo3	0.042895	0.081004	0.142028	0.061817	0.094125	0.04998	0.095406	0.128418	0.075906	0.091544	0.16367	0.052605	0.136481
dsBgElo6	0.056227	0.08634	0.07587	0.075044	0.053358	0.087843	0.077202	0.061036	0.119461	0.034068	0.118684
dsBgElo7	0.097421	0.109303	0.080642	0.096907	0.074014	0.089633	0.056348	0.066952	0.07505	0.071294	0.107505	0.097173
dsBgElo9	0.112067	0.169066	0.095088	0.100997	0.123103	0.07206	0.121968	0.074699	0.075469	0.075403	0.055388	0.088367	0.087608	0.086505	0.078339	0.094747
dsBgElo10	0.062914	0.106811	0.144774	0.190211	0.116844	0.092445	0.148913	0.139404	0.095745	0.179325	0.096477
dsBgElo11	0.058466	0.091228	0.100091	0.108222	0.051478	0.081438	0.110161	0.108872	0.103292	0.10187	0.062197	0.076813	0.086545	0.064582
dsBgElo12	0.387064	0.258876	0.332302	0.201536	0.207856	0.2641	0.247446	0.264033	0.23101	0.279005	0.247627
dsBgElo14	0.133703	0.092652	0.114964	0.159075	0.101353	0.160352	0.119374	0.150472	0.139958	0.101194
dsBgElo17	0.074439	0.101787	0.056087	0.050612	0.066872	0.073931	0.062504	0.0612	0.064733	0.043973	0.04047
dsBgElo20	0.052846	0.145574	0.079321	0.07717	0.075799	0.107604	0.079615	0.196899	0.120709	0.107517	0.12784	0.064996	0.090189	0.118037	0.120166	0.129837
dsBgElo22	0.054971	0.034925	0.084777	0.061409	0.090782	0.104223	0.122848	0.149018	0.175543	0.141971	0.046687	0.087156	0.065373	0.098658	0.073593	0.114813	0.070676
dsBgElo24	0.134627	0.135082	0.142017	0.188275	0.183948	0.208969	0.127179	0.177058	0.095641	0.218242	0.211397	0.106361	0.083332	0.070625	0.05139
Fig 2D
	Amount of C28 CHCs （μg/mg insect）
dsMuslta	0.048981	0.059307	0.043697	0.050041	0.046804	0.043589	0.056596	0.047313	0.052033	0.065185	0.051355
dsBgElo1	0.058459	0.05316	0.089691	0.048116	0.051208	0.09651	0.067331	0.087637	0.081781	0.05387	0.087561
dsBgElo2	0.059847	0.070326	0.061788	0.059733	0.072407	0.057316	0.058006	0.055875	0.065707	0.06728	0.061837	0.057742	0.054043	0.063786
dsBgElo3	0.057855	0.043732	0.05715	0.054689	0.04406	0.056484	0.061084	0.06428	0.03741	0.061037	0.055578	0.054389	0.066769
dsBgElo6	0.046875	0.06751	0.061668	0.059848	0.059803	0.073192	0.059577	0.060168	0.071367	0.049061	0.060907
dsBgElo7	0.068091	0.049005	0.062217	0.052239	0.069704	0.05127	0.057954	0.05379	0.055532	0.051219	0.052581	0.062104
dsBgElo9	0.055771	0.058868	0.051759	0.048522	0.053783	0.040965	0.062627	0.048561	0.065735	0.044986	0.048532	0.056027	0.059971	0.059232	0.046521	0.048371
dsBgElo10	0.041567	0.047089	0.072438	0.092544	0.04975	0.060015	0.092465	0.068448	0.062086	0.095331	0.045716
dsBgElo11	0.041247	0.056605	0.052242	0.052558	0.0428	0.044277	0.052102	0.062965	0.049825	0.040145	0.048554	0.049651	0.041145	0.042395
dsBgElo12	0.079423	0.048395	0.071169	0.048631	0.048472	0.06337	0.054833	0.055798	0.063887	0.059234	0.047459
dsBgElo14	0.057322	0.041066	0.060653	0.059525	0.056939	0.062177	0.048752	0.050792	0.056203	0.041447
dsBgElo17	0.062107	0.066031	0.065963	0.060638	0.058428	0.068294	0.059716	0.053259	0.064716	0.042785	0.033718
dsBgElo20	0.061136	0.072078	0.051976	0.065646	0.055926	0.05937	0.06508	0.055498	0.058249	0.055433	0.0531	0.051416	0.057242	0.052663	0.051845	0.049778
dsBgElo22	0.037572	0.040765	0.048836	0.050235	0.046182	0.049425	0.052854	0.053273	0.065884	0.051211	0.037513	0.052343	0.040082	0.047781	0.039941	0.040669	0.043985
dsBgElo24	0.019557	0.018958	0.031873	0.023245	0.026922	0.031829	0.02034	0.022941	0.012627	0.019955	0.02011	0.020599	0.019538	0.017533	0.014066
Fig 2E
	Amount of C29 CHCs （μg/mg insect）
dsMuslta	1.01743	1.18185	1.09224	1.13251	1.00228	1.05576	1.17236	1.07009	1.20358	1.15356	1.10817
dsBgElo1	1.12139	0.758214	1.10643	0.991389	0.802983	1.25848	1.37756	1.47384	1.47797	1.17691	1.57828
dsBgElo2	1.14993	1.38726	1.31226	1.10679	1.44984	0.94752	1.11307	1.05634	1.28025	1.16072	1.24562	1.08787	1.12152	1.18783
dsBgElo3	1.27576	0.943924	1.02428	1.19981	0.993799	1.30569	1.2775	1.42418	0.908668	1.2907	1.00604	1.07316	1.27641
dsBgElo6	1.01081	1.22006	1.18841	1.10802	1.08397	1.31388	1.18725	1.23776	1.22756	1.15808	1.2141
dsBgElo7	1.08125	0.856499	1.12047	1.14607	1.4336	0.968467	1.19756	0.918165	1.12031	0.95725	0.923299	1.12324
dsBgElo9	1.0121	0.982154	0.919218	1.00877	0.956861	1.05201	0.981329	1.00144	1.23881	1.15346	0.974376	1.05186	1.15149	1.07295	0.953735	0.966067	0.984164
dsBgElo10	0.892331	1.07413	1.13304	1.16448	0.987838	1.23596	1.04119	0.906632	1.09498	1.22553	0.859176
dsBgElo11	1.15709	1.32924	1.31279	1.06237	1.17788	1.02725	1.10035	1.13236	1.31403	0.947314	1.3125	1.24033	1.04198	1.04567
dsBgElo12	0.697609	0.534623	0.654724	0.62698	0.623691	0.704793	0.639067	0.589089	0.820693	0.747167	0.580367
dsBgElo14	1.05686	0.837863	1.3123	0.908364	1.28513	0.998334	1.13053	0.839316	1.11594	0.958355
dsBgElo17	1.08486	1.18342	1.06388	1.23399	1.04417	1.21581	1.04278	1.11608	1.03872	1.09342	0.788296
dsBgElo20	1.173	1.20262	0.993267	1.10532	1.0276	1.04839	1.19321	1.00681	1.01022	1.01191	0.935089	0.970266	0.994291	0.967662	0.945541	0.888984
dsBgElo22	0.930308	1.1605	1.13529	1.16396	1.06397	1.07799	1.12331	1.1067	1.02706	1.0288	1.01506	1.22398	1.01856	1.02005	0.928526	0.970248	1.06539
dsBgElo24	0.30306	0.277351	0.56105	0.338904	0.393725	0.526912	0.324494	0.290277	0.178631	0.238535	0.211425	0.350362	0.319848	0.271118	0.228459
Fig 2F
	Amount of C30 CHCs （μg/mg insect）
dsMuslta	0.078618	0.07698	0.072687	0.060057	0.059525	0.065647	0.064203	0.058856	0.071503	0.072211	0.068029
dsBgElo1	0.055163	0.032424	0.032297	0.038989	0.040891	0.034147	0.063098	0.066064	0.05889	0.063934	0.091136
dsBgElo2	0.068274	0.110775	0.091502	0.074715	0.118578	0.087824	0.090912	0.072457	0.076812	0.088563	0.097468	0.076788	0.071455	0.077145
dsBgElo3	0.105303	0.060851	0.056983	0.084687	0.057889	0.0856	0.080657	0.093994	0.075652	0.082243	0.047326	0.067781	0.068615
dsBgElo6	0.061392	0.093499	0.060936	0.060256	0.075303	0.083207	0.065718	0.09863	0.082404	0.070039	0.075138
dsBgElo7	0.035671	0.04048	0.052314	0.056784	0.069204	0.04395	0.057784	0.039176	0.063983	0.038597	0.039056	0.05165
dsBgElo9	0.067291	0.069061	0.057512	0.060892	0.06141	0.057599	0.056398	0.055255	0.063459	0.053815	0.065018	0.069958	0.065986	0.069036	0.060096	0.058986
dsBgElo10	0.065354	0.071759	0.056309	0.070385	0.041301	0.07038	0.043431	0.041264	0.047091	0.061647	0.048657
dsBgElo11	0.066374	0.074068	0.084475	0.06279	0.070668	0.052303	0.056184	0.059366	0.074266	0.044858	0.079279	0.066666	0.047786	0.067218
dsBgElo12	0.033407	0.020532	0.032722	0.025406	0.023921	0.033256	0.026559	0.023794	0.035072	0.029023	0.021929
dsBgElo14	0.047709	0.044181	0.053952	0.041362	0.065383	0.0425	0.052174	0.039655	0.062483	0.039903
dsBgElo17	0.058337	0.068456	0.051139	0.062797	0.070367	0.055916	0.046775	0.05291	0.052676	0.05001	0.039391
dsBgElo20	0.079068	0.075173	0.066584	0.066643	0.075924	0.087716	0.068754	0.067158	0.058996	0.070163	0.055435	0.05317	0.055685	0.070979	0.051295	0.049851
dsBgElo22	0.057924	0.069972	0.064057	0.061011	0.063189	0.067102	0.072953	0.088225	0.076421	0.056581	0.050595	0.068867	0.050127	0.052488	0.05543	0.061658	0.06274
dsBgElo24	0.011457	0.010225	0.025448	0.013051	0.016107	0.019646	0.014074	0.009633	0.00666	0.007856	0.006932	0.014159	0.01392	0.010821	0.010373

## Sheet: Fig 3B–3E
	Fig 3B	CHC amount ug/mg insect
	Peak number		dsMuslta												dsBgElo12
n-C27	1		0.012176	0.009826	0.007218	0.016484	0.008902	0.00573	0.021501	0.01294	0.009882	0.015659			0.090068	0.058248	0.060695	0.040586	0.0436	0.062677	0.053841	0.043721	0.049491	0.055744	0.06099
11-; 13-MeC27	2		0.011432	0.010706	0.00652	0.016892	0.010658	0.004866	0.023619	0.008502	0.007868	0.014178			0.152033	0.105442	0.144802	0.088046	0.086224	0.097963	0.093886	0.117453	0.09207	0.118219	0.100852
5-MeC27	3		0.013526	0.009655	0.009815	0.016774	0.0122	0.006902	0.025268	0.013499	0.011841	0.016754			0.041935	0.03184	0.034617	0.024425	0.030288	0.029647	0.030753	0.031271	0.03095	0.034143	0.031899
11,15-DimeC27	4		0.002071	0.002383	0.001162	0.002572	0.001534	0.000518	0.003392	0.001298	0.001116	0.002195			0.045262	0.020955	0.042508	0.018289	0.014587	0.030477	0.019605	0.031141	0.01884	0.027159	0.017795
3-MeC27	5		0.018824	0.016563	0.014456	0.027203	0.017064	0.010688	0.031211	0.019553	0.017396	0.024353			0.031824	0.024929	0.029058	0.01985	0.021085	0.024942	0.031427	0.022909	0.02458	0.028185	0.022149
5, 9-; 5,11-DimeC27	6		0.002996	0.015481	0.002664	0.003944	0.010213	0.002258	0.006208	0.003394	0.003352	0.016058			0.019299	0.013771	0.015717	0.007974	0.010099	0.013653	0.012871	0.014903	0.011525	0.011605	0.011002
n-C28	7		0.012514	0.016045	0.010144	0.01406	0.012245	0.011138	0.017501	0.013665	0.012761	0.020149			0.028761	0.017456	0.025762	0.013992	0.015581	0.021131	0.021192	0.016337	0.01998	0.018587	0.017699
3, 9-; 3,11-DimeC27	8		0.005404	0.005376	0.003708	0.005434	0.0038	0.001425	0.004491	0.004494	0.003336	0.006212			0.006641	0.00369	0.004904	0.002366	0.001974	0.004742	0.005063	0.002635	0.003554	0.003951	0.002942
12-;14-MeC28	9		0.00946	0.010817	0.008523	0.010401	0.009118	0.008103	0.011414	0.008225	0.010099	0.011577			0.026127	0.015508	0.023408	0.017595	0.015828	0.021544	0.016386	0.019604	0.019817	0.019527	0.015356
6-MeC28	10		0.004133	0.004099	0.003849	0.004366	0.004136	0.003812	0.004824	0.004596	0.005038	0.005333			0.002618	0.002336	0.002676	0.002387	0.002668	0.002018	0.002562	0.002583	0.003593	0.002873	0.00232
5-MeC28	11		0.001605	0.00163	0.001566	0.001767	0.001786	0.001854	0.002382	0.00211	0.002107	0.001884			0.001348	0.001125	0.001116	0.001249	0.001616	0.000908	0.001262	0.001149	0.001833	0.001679	0.001378
4-MeC28	12		0.008179	0.010017	0.007456	0.008581	0.007331	0.007512	0.008142	0.007769	0.00963	0.00914			0.013709	0.007353	0.012122	0.009041	0.007313	0.012113	0.007763	0.010242	0.010859	0.010574	0.007095
Unknown	13		0.003509	0.003761	0.003112	0.002515	0.002894	0.002569	0.003175	0.002506	0.003127	0.004043			0.001075	0.000527	0.000904	0.000546	0.001041	0.000814	0.000834	0.000978	0.00146	0.000945	0.000439
3-MeC28	14		0.00506	0.006537	0.005767	0.006236	0.00551	0.005504	0.006534	0.005775	0.006917	0.006296			0.003515	0.002544	0.003332	0.002662	0.003041	0.003343	0.002666	0.002901	0.003846	0.00362	0.002063
Unknown	15		0.004522	0.006401	0.00328	0.002114	0.003783	0.003098	0.002624	0.002666	0.002353	0.006763			0.00227	0.001546	0.001849	0.001158	0.001383	0.0015	0.002169	0.002005	0.002498	0.001429	0.001108
n-C29	16		0.105035	0.122421	0.110206	0.127974	0.105949	0.121323	0.133135	0.142437	0.137409	0.139436			0.090706	0.070731	0.067579	0.065086	0.079644	0.100852	0.074895	0.054051	0.091778	0.092069	0.081374
9-; 11-; 13-; 15-MeC29	17		0.165091	0.192337	0.176843	0.218132	0.170001	0.177763	0.219783	0.174175	0.21546	0.183953			0.21285	0.154662	0.206417	0.194219	0.189755	0.210711	0.166438	0.181689	0.224418	0.214706	0.165945
7-MeC29	18		0.031895	0.036839	0.035082	0.043779	0.036535	0.033441	0.045458	0.039402	0.042988	0.039713			0.019017	0.015894	0.018126	0.017031	0.018568	0.019107	0.018072	0.018241	0.024368	0.023694	0.017436
5-MeC29	19		0.084911	0.082969	0.095055	0.092485	0.095153	0.10148	0.110711	0.105875	0.11918	0.100332			0.033871	0.036613	0.030815	0.040638	0.053155	0.041342	0.037819	0.035736	0.064884	0.05665	0.050007
11,15-; 13,17-DimeC29	20		0.064677	0.081897	0.068156	0.069103	0.05098	0.047721	0.069918	0.046319	0.061701	0.052477			0.132743	0.064791	0.123222	0.096827	0.072214	0.123501	0.081106	0.108023	0.100804	0.108245	0.064798
7,11-DimeC29	21		0.015424	0.015848	0.015583	0.015328	0.014884	0.013425	0.017574	0.013584	0.016307	0.015897			0.005175	0.00414	0.004654	0.004053	0.003954	0.004381	0.005918	0.004028	0.006255	0.004964	0.004184
3-MeC29	22		0.110352	0.136537	0.128738	0.128563	0.116755	0.122931	0.125117	0.123178	0.138225	0.128136			0.030785	0.028101	0.030345	0.031583	0.033919	0.035087	0.033682	0.029293	0.048458	0.040183	0.031644
5,9-; 5,11-DimeC29	23		0.081859	0.101283	0.095498	0.095368	0.086609	0.09119	0.092812	0.091373	0.102535	0.095051			0.041501	0.037882	0.040908	0.042576	0.045725	0.0473	0.045406	0.039489	0.065326	0.05417	0.042659
3,7-; 3,9-;3,11-DimeC29	24		0.358191	0.411724	0.367076	0.341779	0.325416	0.346484	0.357856	0.333753	0.369777	0.398563			0.13096	0.121808	0.132658	0.134966	0.126757	0.122512	0.175731	0.118539	0.194401	0.152487	0.122321
7,11-DimeC30	25		0.057686	0.056261	0.0534	0.042815	0.043537	0.048746	0.046216	0.042603	0.051964	0.054844			0.025644	0.015285	0.022673	0.019467	0.018513	0.025362	0.020108	0.018932	0.02642	0.021828	0.016816
4,8-; 4,10-DimeC30	26		0.016472	0.015707	0.015189	0.013856	0.012489	0.013703	0.014188	0.012854	0.016242	0.013967			0.005086	0.003823	0.005266	0.004575	0.004213	0.005435	0.004802	0.003683	0.00678	0.005494	0.003783
Unknown	27		0.00446	0.005011	0.004099	0.003386	0.003499	0.003197	0.003799	0.0034	0.003297	0.0034			0.002677	0.001424	0.004783	0.001364	0.001194	0.002459	0.00165	0.001178	0.001872	0.001701	0.00133
11-; 13-; 15-MeC31	28		0.016187	0.021015	0.020057	0.020008	0.017493	0.018091	0.021041	0.01688	0.021033	0.014646			0.022223	0.014682	0.023159	0.018512	0.020165	0.027119	0.015113	0.014797	0.021173	0.023429	0.015889
11,15-; 13,17-DimeC31	29		0.005386	0.006155	0.004623	0.004853	0.003782	0.003511	0.005926	0.003717	0.004386	0.003468			0.009495	0.005192	0.011433	0.006581	0.005171	0.012824	0.004852	0.006894	0.006265	0.007886	0.004988
5,9-; 5,11-DimeC31	30		0.012401	0.012366	0.014646	0.014326	0.012994	0.012442	0.015927	0.01169	0.013961	0.010505			0.006249	0.004363	0.007101	0.005927	0.005402	0.006611	0.005403	0.003937	0.007544	0.007447	0.005838
10,12-DimeC32	31		0.003651	0.007329	0.004972	0.004134	0.006491	0.004196	0.003604	0.003337	0.003795	0.00588			0.00218	0.001386	0.005037	0.001124	0.001389	0.001628	0.001911	0.001235	0.001819	0.001699	0.001005
Fig 3C	CHC amount ug/mg insect
	Peak number		dsMuslta											dsBgElo24
n-C27	1		0.012176	0.009826	0.007218	0.016484	0.008902	0.00573	0.021501	0.01294	0.009882	0.015659			0.008317	0.011005	0.011937	0.010878	0.014655	0.011374	0.006338	0.008424	0.004951	0.006908	0.005559	0.007276	0.006084	0.005962	0.004142
11-; 13-MeC27	2		0.011432	0.010706	0.00652	0.016892	0.010658	0.004866	0.023619	0.008502	0.007868	0.014178			0.053489	0.054799	0.039516	0.072747	0.067887	0.086249	0.056308	0.071055	0.046869	0.103701	0.096093	0.040888	0.025952	0.022395	0.018117					WT-male
5-MeC27	3		0.013526	0.009655	0.009815	0.016774	0.0122	0.006902	0.025268	0.013499	0.011841	0.016754			0.021122	0.019503	0.030206	0.034565	0.027913	0.034577	0.017845	0.026629	0.012537	0.03189	0.026425	0.01736	0.01177	0.009099	0.006943			0.121445	0.122843	0.105062	0.160719	0.157277	0.160916	0.115574	0.120072	0.111079
11,15-DimeC27	4		0.002071	0.002383	0.001162	0.002572	0.001534	0.000518	0.003392	0.001298	0.001116	0.002195			0.006156	0.003511	0.002735	0.009837	0.006263	0.011388	0.006467	0.012552	0.007481	0.025064	0.030225	0.005059	0.001463	0.000927	0.001275			0.770526	0.769876	0.777021	0.720693	0.731062	0.715851	0.769504	0.773611	0.784633
3-MeC27	5		0.018824	0.016563	0.014456	0.027203	0.017064	0.010688	0.031211	0.019553	0.017396	0.024353			0.013456	0.01402	0.020727	0.016898	0.019905	0.022187	0.011718	0.014124	0.00845	0.01003	0.009262	0.013898	0.015545	0.011278	0.00676			0.215221	0.215284	0.2045	0.194023	0.203521	0.182596	0.195528	0.223836	0.238304
5, 9-; 5,11-DimeC27	6		0.002996	0.015481	0.002664	0.003944	0.010213	0.002258	0.006208	0.003394	0.003352	0.016058			0.011713	0.009539	0.011745	0.013521	0.016374	0.014579	0.010851	0.018095	0.005771	0.021679	0.021687	0.006384	0.008263	0.007283	0.005946			0.146589	0.146676	0.19265	0.179572	0.17298	0.192501	0.18987	0.162625	0.146896
n-C28	7		0.012514	0.016045	0.010144	0.01406	0.012245	0.011138	0.017501	0.013665	0.012761	0.020149			0.002846	0.00334	0.006245	0.003889	0.004413	0.004771	0.002922	0.002858	0.002272	0.002398	0.002408	0.003814	0.003699	0.003993	0.00316
3, 9-; 3,11-DimeC27	8		0.005404	0.005376	0.003708	0.005434	0.0038	0.001425	0.004491	0.004494	0.003336	0.006212			0.012056	0.011699	0.013214	0.018951	0.016298	0.01724	0.011315	0.017756	0.00463	0.012062	0.016588	0.008219	0.008172	0.007717	0.004065
12-;14-MeC28	9		0.00946	0.010817	0.008523	0.010401	0.009118	0.008103	0.011414	0.008225	0.010099	0.011577			0.006362	0.006783	0.008172	0.007155	0.008682	0.009339	0.006371	0.008038	0.004431	0.007218	0.007528	0.006105	0.005981	0.005627	0.004487
6-MeC28	10		0.004133	0.004099	0.003849	0.004366	0.004136	0.003812	0.004824	0.004596	0.005038	0.005333			0.001667	0.001564	0.003516	0.002201	0.002361	0.003159	0.001604	0.001654	0.000769	0.001238	0.001124	0.001789	0.001893	0.001358	0.001006	0.153772
5-MeC28	11		0.001605	0.00163	0.001566	0.001767	0.001786	0.001854	0.002382	0.00211	0.002107	0.001884			0.001071	0.000931	0.002061	0.001383	0.001467	0.00167	0.000944	0.001164	0.000508	0.000849	0.000632	0.001138	0.001044	0.001022	0.000684	0.743527
4-MeC28	12		0.008179	0.010017	0.007456	0.008581	0.007331	0.007512	0.008142	0.007769	0.00963	0.00914			0.003965	0.003377	0.005449	0.004331	0.005008	0.006746	0.004682	0.005232	0.003129	0.005649	0.005477	0.004093	0.003404	0.002627	0.002481	0.177225
Unknown	13		0.003509	0.003761	0.003112	0.002515	0.002894	0.002569	0.003175	0.002506	0.003127	0.004043			0.001738	0.001556	0.003735	0.002041	0.002419	0.003406	0.001957	0.001765	0.000714	0.001187	0.001192	0.002128	0.001879	0.001512	0.00117	0.18514
3-MeC28	14		0.00506	0.006537	0.005767	0.006236	0.00551	0.005504	0.006534	0.005775	0.006917	0.006296			0.000622	0.000518	0.001081	0.000794	0.000769	0.000939	0.000644	0.000673	0.000303	0.0006	0.000611	0.000606	0.00065	0.000509	0.00037
Unknown	15		0.004522	0.006401	0.00328	0.002114	0.003783	0.003098	0.002624	0.002666	0.002353	0.006763			0.001286	0.000889	0.001615	0.001452	0.001802	0.001799	0.001216	0.001558	0.000502	0.000815	0.001137	0.000927	0.000987	0.000885	0.000709
n-C29	16		0.105035	0.122421	0.110206	0.127974	0.105949	0.121323	0.133135	0.142437	0.137409	0.139436			0.019047	0.021202	0.045046	0.024529	0.031601	0.040109	0.021439	0.017568	0.008682	0.015938	0.011626	0.022655	0.024038	0.027262	0.01858
9-; 11-; 13-; 15-MeC29	17		0.165091	0.192337	0.176843	0.218132	0.170001	0.177763	0.219783	0.174175	0.21546	0.183953			0.069762	0.069119	0.109548	0.068343	0.08552	0.109736	0.067573	0.066264	0.045953	0.052373	0.046043	0.075179	0.074431	0.065489	0.054455
7-MeC29	18		0.031895	0.036839	0.035082	0.043779	0.036535	0.033441	0.045458	0.039402	0.042988	0.039713			0.01269	0.011766	0.025952	0.014658	0.017685	0.024016	0.011996	0.011979	0.005937	0.008311	0.00754	0.013501	0.014456	0.011408	0.008319
5-MeC29	19		0.084911	0.082969	0.095055	0.092485	0.095153	0.10148	0.110711	0.105875	0.11918	0.100332			0.035312	0.032228	0.071257	0.041731	0.047657	0.060247	0.034968	0.032936	0.016497	0.024875	0.018271	0.039884	0.040556	0.036892	0.028675
11,15-; 13,17-DimeC29	20		0.064677	0.081897	0.068156	0.069103	0.05098	0.047721	0.069918	0.046319	0.061701	0.052477			0.032112	0.031899	0.031386	0.032746	0.037715	0.044096	0.03876	0.04406	0.03867	0.046689	0.047807	0.037046	0.030793	0.02363	0.023491
7,11-DimeC29	21		0.015424	0.015848	0.015583	0.015328	0.014884	0.013425	0.017574	0.013584	0.016307	0.015897			0.002644	0.002625	0.006624	0.003228	0.004303	0.004411	0.003347	0.002602	0.001371	0.001917	0.001743	0.003175	0.002814	0.002454	0.002098
3-MeC29	22		0.110352	0.136537	0.128738	0.128563	0.116755	0.122931	0.125117	0.123178	0.138225	0.128136			0.01896	0.016742	0.049973	0.01891	0.028631	0.050186	0.021591	0.01516	0.007783	0.014835	0.009428	0.025142	0.019638	0.014907	0.014306
5,9-; 5,11-DimeC29	23		0.081859	0.101283	0.095498	0.095368	0.086609	0.09119	0.092812	0.091373	0.102535	0.095051			0.030375	0.0262	0.063031	0.0406	0.035942	0.048455	0.0323	0.029178	0.016745	0.024462	0.021154	0.037713	0.032415	0.025705	0.021648
3,7-; 3,9-;3,11-DimeC29	24		0.358191	0.411724	0.367076	0.341779	0.325416	0.346484	0.357856	0.333753	0.369777	0.398563			0.082159	0.065569	0.158232	0.094159	0.10467	0.145658	0.09252	0.070531	0.036993	0.049134	0.047812	0.096066	0.080707	0.063371	0.056887
7,11-DimeC30	25		0.057686	0.056261	0.0534	0.042815	0.043537	0.048746	0.046216	0.042603	0.051964	0.054844			0.008812	0.008035	0.019673	0.009966	0.013031	0.015033	0.01164	0.00776	0.005094	0.00605	0.005411	0.010565	0.010783	0.008519	0.008261
4,8-; 4,10-DimeC30	26		0.016472	0.015707	0.015189	0.013856	0.012489	0.013703	0.014188	0.012854	0.016242	0.013967			0.002081	0.001613	0.004901	0.002582	0.002427	0.003796	0.002219	0.001457	0.001027	0.001292	0.001058	0.003018	0.002552	0.001728	0.001526
Unknown	27		0.00446	0.005011	0.004099	0.003386	0.003499	0.003197	0.003799	0.0034	0.003297	0.0034			0.000564	0.000576	0.000874	0.000504	0.000648	0.000817	0.000214	0.000417	0.00054	0.000514	0.000463	0.000576	0.000585	0.000574	0.000586
11-; 13-; 15-MeC31	28		0.016187	0.021015	0.020057	0.020008	0.017493	0.018091	0.021041	0.01688	0.021033	0.014646			0.003979	0.004076	0.00719	0.003731	0.004611	0.004921	0.003649	0.002731	0.002571	0.002595	0.001931	0.004546	0.004561	0.00409	0.003433
11,15-; 13,17-DimeC31	29		0.005386	0.006155	0.004623	0.004853	0.003782	0.003511	0.005926	0.003717	0.004386	0.003468			0.001577	0.00129	0.001451	0.001186	0.001546	0.00149	0.001175	0.001446	0.001348	0.001584	0.001638	0.001429	0.001277	0.001148	0.000989
5,9-; 5,11-DimeC31	30		0.012401	0.012366	0.014646	0.014326	0.012994	0.012442	0.015927	0.01169	0.013961	0.010505			0.00204	0.002222	0.006231	0.003451	0.002259	0.002987	0.002076	0.001591	0.001376	0.001733	0.001227	0.0036	0.003054	0.002294	0.002065
10,12-DimeC32	31		0.003651	0.007329	0.004972	0.004134	0.006491	0.004196	0.003604	0.003337	0.003795	0.00588			0.000697	0.000691	0.001211	0.00092	0.000793	0.000783	0.000742	0.000443	0.000374	0.000424	0.000374	0.000951	0.000819	0.00071	0.00063
Fig 3D	Percentages of representative HCs in sexually mature cockroaches							dsMuslta-female													dsBgElo12-female
		C27 HCs	0.053183	0.048773	0.035075	0.064937	0.053035	0.02621	0.079493	0.049923	0.038448	0.067149	0.052122			0.31983	0.300135	0.29941	0.222342	0.09269	0.228535	0.242731	0.258195	0.282465	0.201449	0.248458	0.275301	0.200915
		C29 HCs	0.814542	0.823595	0.841177	0.823505	0.825779	0.854437	0.805553	0.838915	0.844569	0.811871	0.827979			0.553764	0.590247	0.564879	0.660515	0.776957	0.656545	0.624178	0.628414	0.603648	0.680162	0.636916	0.616739	0.67768
		Peak 17	0.132169	0.134034	0.136194	0.158615	0.140063	0.143865	0.151017	0.136547	0.151191	0.129466	0.141478			0.175878	0.179312	0.185986	0.21427	0.25078	0.208633	0.193661	0.173668	0.194373	0.195701	0.191198	0.184491	0.213071
		Peak 24	0.286762	0.286917	0.2827	0.248524	0.26811	0.280414	0.24589	0.26165	0.259477	0.280507	0.269771			0.0855435	0.111638	0.094488	0.117707	0.117001	0.110172	0.089011	0.144952	0.100248	0.134012	0.107345	0.107503	0.110653
Fig 3E	Percentages of representative HCs in sexually mature cockroaches							dsMuslta-female									dsBgElo24-female
		C27 HCs	0.053183	0.048773	0.035075	0.064937	0.053035	0.02621	0.079493	0.049923	0.038448	0.067149			0.269503	0.282706	0.170143	0.315718	0.275159	0.251341	0.247936	0.338829	0.308177	0.436627	0.457952	0.20028	0.175458	0.173648
		C29 HCs	0.814542	0.823595	0.841177	0.823505	0.825779	0.854437	0.805553	0.838915	0.844569	0.811871			0.64663	0.63194	0.733847	0.603157	0.639936	0.670232	0.665778	0.583239	0.607017	0.492824	0.470382	0.708188	0.726489	0.728076
		Peak 17	0.132169	0.134034	0.136194	0.158615	0.140063	0.143865	0.151017	0.136547	0.151191	0.129466			0.148849	0.157487	0.143288	0.121632	0.138999	0.139584	0.138642	0.133141	0.156154	0.108205	0.102438	0.151959	0.16906	0.175868
		Peak 24	0.286762	0.286917	0.2827	0.248524	0.26811	0.280414	0.24589	0.26165	0.259477	0.280507			0.175299	0.149399	0.206966	0.167577	0.170124	0.185276	0.189828	0.141715	0.125707	0.101514	0.106373	0.19418	0.183315	0.17018

## Sheet: Fig 3F–3G
	Fig 3F Relative expression of BgElo12 in females and males among different days of age
			Female					male
	N6D4	7.88774	8.70015	10.0295	10.1182		10.3397	9.82275	9.46492	8.3785
	AD0	0.509601	2.39291	0.407681	0.689808		2.37814	1.46677	1.2452	0.407681
	AD1	10.2216	10.2363	12.452	10.901		8.90694	10.7238	13.8996	10.4431
	AD2	14.9778	14.1064	13.7518	14.904		15.0517	14.9778	13.7223	13.3383
	AD3	16.7799	18.1684	16.6322	16.4993		15.0222	14.2836	14.4313	17.6219
	AD4	22.3043	21.1964	18.8922	20.6204		15.5096	17.5798	16.5431	17.1197
	AD5	23.678	23.8996	24.6676	21.5067		13.7518	13.7814	14.3112	15.997
	AD6	22.6883	23.1815	21.9978	18.7755		14.3365	15.1611	14.3638	14.5666
	Fig 3G Relative expression of BgElo24 in females and males among different days of age
			Female					male
	N6D4	6.93	6.17	8.76	8.34		8.87	10		7.76
	AD0	2.75	2.15	2.51	1.23		2.43	1.84	2.41	2.98
	AD1	6.81	7.41	6.81	7.37		6.96	8.78	7.96	7.89
	AD2	8.71	9.41	10.73	10.63		14.07	14.28	12.74	10.75
	AD3	8.88	8.39	8.38	11.18		13.95	11.5	14.75	12.88
	AD4	9.56	10.53	7.61	7.89		13.03	14.9	14.14	12.2
	AD5	7.91	7.8	9.79	7.62		11.9	12.44	15.13	13.09
	AD6	9.76	7.93	7.69	7.72		15.28	12.04	15.45	13.6

## Sheet: Fig 3H
		Fig 3H Desiccation assay
				Numbers of alive cockroaches at different time
		Time (h)		dsMuslta	dsBgElo12	dsBgElo24
		0		98	96	98
		8		98	96	98
		16		98	96	96
		24		97	96	86
		32		97	96	70
		40		97	96	59
		48		97	96	44
		56		97	96	17
		64		97	96	6
		72		97	95	4
		80		96	92	0
		88		96	91
		96		92	86
		104		87	82
		112		80	68
		120		57	45
		128		30	18
		136		10	4
		144		1	1
		152		0	0

## Sheet: Fig 5A, 5C, 5D
		Fig 5A	The pattern of contact sex pheromone (3,11-DimeC29-2-one) accumulation during female sexual maturationb. (ug/insect)
		AD0	0.002568	0.00211	0.001859	0.002106	0.002185	0.001997	0.001887	0.002462	0.002147
		AD1	0.002626	0.002634	0.003107	0.002006	0.002672	0.001229	0.001198	0.001112	0.001066	0.001961
		AD2	0.004206	0.003967	0.002027	0.001695	0.001549	0.004825	0.00249	0.004101	0.005615	0.003416	0.002374
		AD3	0.006117	0.014745	0.035355	0.009899	0.032688	0.027835	0.02839	0.026645	0.013848	0.022888
		AD4	0.190437	0.059287	0.09934	0.088551	0.056515	0.057271	0.100437	0.204966	0.163921	0.125672
		AD5	0.197562	0.214801	0.202934	0.363184	0.191903	0.332239	0.157219	0.220886	0.210175	0.270188
		AD6	0.540606	0.615714	0.364456	0.467255	0.293783	0.372672	0.311037	0.631862	0.3715	0.5484
		AD7	0.839256	0.74375	0.285246	0.42308	0.394577	1.18538	0.877622	0.703158	1.065
		Fig 5C	C29 methyl ketone on cuticular (μg/ insect)
		dsMuslta	0.334737	0.540728	0.459025	0.495938	0.738806	0.384295	0.629134	0.378835	0.408847	0.4544
		dsBgElo12	0.038152	0.116214	0.104983	0.094434	0.141956	0.092822	0.136464	0.073828	0.074359
		Fig 5D	C29 methyl ketone on internal tissues (μg/ insect)
		dsMuslta	1.49484	0.891341	2.36228	1.09316	1.7045	2.00297	1.26513	1.25972	1.36872	1.54804	1.24594	2.28092
		dsBgElo12	0.218872	0.132224	0.427676	0.326785	0.302971	0.40591	0.242924	0.477328	0.452596	0.468833	0.518089	0.471819

## Sheet: Fig 5E-5F
		Fig 5E The number of wing-raising cockroaches in each time period (s)
			dsMuslta	dsBgElo12
		0–5	33	12
		5–10	8	18
		10–15	1	8
		15–20	2	2
		20–30	0	1
		>30	0	8
		total	44	49
		Fig 5E' Latency of WR display ((s)				"N" represent the male cockroach was not responsed to the tested female antenna within 30s
		dsMuslta	1.18	1.19	2.8	1.58	2.9	3.01	3.49	3.81	2.02	5.32	5.58	11.16	4.61	4.43	1.16	4.52	3.65	2.8	6.6	16.53	5.31	4.15	5.97	5.8	3.05	8.36	17.34	2.87	3.12	2.26	0.92	3.31	1.49	2.98	7.53	1.87	3.18	1.82	2.39	1.56	1.04	5.14	4.57	4.75
		dsBgElo12	3	5.92	6.13	12.9	8.33	8.37	N	7.24	3.87	3.96	N	24.69	17.07	13.64	9.46	7.45	N	6.73	N	10.52	4.58	5.88	7.71	N	19.79	12.42	7.5	3.97	6.28	7.91	14.84	7.12	N	3.25	9.29	7.62	3.46	N	5.13	12.86	2.9	12.14	7.02	2.25	N	3.73	3.93
		Fig 5F The number of wing-raising cockroaches in each time period (s)
			dsMuslta	dsBgElo12
		0–5	1	0
		5–10	32	4
		10–15	17	6
		15–20	9	10
		20–30	3	11
		>30	17	51
		total	79	82
		Fig 5F' Latency of WR display ((s)				"N" represent the male cockroach was not responsed to the tested female antenna within 30s
		dsMuslta	14.41	N	9.72	18.21	N	5.14	16.6	11.64	15.25	N	12.14	5.52	N	12.16	4.97	14.36	N	11.36	N	14	7.86	13.45	8.74	8.96	8.68	N	8.81	17.9	8.55	5.52	N	9.53	11.28	6.67	8.81	21.11	9.8	8.4	N	9.77	7.06	9.2	14	21.23	9.99	19.06	N
		dsBgElo12	N	19.69	N	N	29.05	N	N	13.37	N	5.5	N	N	14.45	N	8.26	26.64	N	N	N	10	N	21.08	N	N	19.43	N	N	N	17.85	15.22	N	N	N	18.83	28.2	N	14.3	29	N	N	N	N	10.09	N	N	N	18.32
[truncated: 35 more columns]

## Sheet: Fig 6A–6D
	Fig 6A	BgTra ralative mRNA levels in females							Fig 6B	BgDsx ralative mRNA levels in males
	N6D4	0.1198	0.1203	0.1637	0.1342				N6D4	0.0109	0.0124	0.0119	0.0125
	AD0	0.1105	0.0973	0.0647	0.1091				AD0	0.0128	0.0115	0.0149	0.0206
	AD1	0.0937	0.0928	0.0953	0.094				AD1	0.0146	0.0177	0.0175	0.0175
	AD2	0.128466	0.1144	0.1321	0.1449				AD2	0.0181	0.0216	0.0198	0.0175
	AD3	0.1324	0.153	0.1346	0.1382				AD3	0.0274	0.0245	0.0285	0.026
	AD4	0.186	0.1802	0.1643	0.1569				AD4	0.0251	0.0277	0.0292	0.0281
	AD5	0.1567	0.1769	0.172133	0.1768				AD5	0.029	0.0308	0.0332	0.0338
	AD6	0.1832	0.1769	0.1782	0.180433				AD6	0.0436	0.0329	0.0344	0.044
	Fig 6C	BgElo12 relative expression
		dsMuslta-Female					dsBgTra-Female
		0.961754	1.06828	0.999665	0.969221		0.622751	0.394757	0.642663	0.651125
		dsMuslta-Male					dsBgTra-Male
		0.665	0.75417	0.601843	0.62972		0.711857	0.472912	0.601	0.608314
		dsMuslta-Female					dsBgTra+dsBgDsx
		0.994552	0.981264	1.02419	1.003		1.04515	1.18263	0.9965	1.15619
	Fig 6D	BgElo12 relative expression
		dsMuslta-Female					dsBgdsx-Female
		1.08732	1.16169	0.701408	1.05014		0.781972	0.899155	0.91662	1.07437
		dsMuslta-Male					dsBgDsx-Male
		0.673239	0.521127	0.611268	0.591716		1.09859	0.985352	0.856901	0.71831

## Sheet: Fig 6F, 6G
		Fig 6F	Percentages of representative HCs in female cockroaches
			dsMuslta-female																dsBgTra-female														dsBgTra+dsBgDsx-female
	C27 HCs		0.038381	0.034879	0.094008	0.075939	0.035196	0.056552	0.039117	0.053685	0.030743	0.058256	0.079818	0.073831	0.040707	0.031829			0.12458	0.116272	0.093537	0.08395	0.122597	0.126302	0.104473	0.120175	0.088695	0.085748	0.090851	0.094963			0.035245	0.044048	0.079673	0.077616	0.044222	0.036322	0.086652	0.076292	0.064099	0.078444	0.139308	0.107863	0.093845	0.064452
	C29 HCs		0.859886	0.85953	0.800429	0.831125	0.85982	0.832189	0.859563	0.838585	0.855518	0.841199	0.814401	0.825623	0.844529	0.851159			0.782515	0.774769	0.80258	0.802744	0.783104	0.770894	0.790765	0.783304	0.806338	0.808012	0.79949	0.799608			0.852163	0.851484	0.815099	0.818201	0.851814	0.835079	0.807624	0.816586	0.821162	0.806876	0.755317	0.787938	0.796063	0.825728
	Peak 17		0.12402	0.14692	0.14523	0.15963	0.1568	0.13749	0.1609	0.14042	0.14421	0.13979	0.14556	0.14033	0.14473	0.13468			0.26348	0.21313	0.21439	0.21588	0.25921	0.25416	0.24208	0.23438	0.22781	0.23063	0.21762	0.22572			0.14064	0.15203	0.16685	0.16906	0.18656	0.14066	0.17266	0.17052	0.16007	0.15396	0.16333	0.1663	0.1387	0.15298
	Peak 24		0.25374	0.25668	0.23867	0.22575	0.25123	0.25835	0.21812	0.24437	0.24283	0.21581	0.22537	0.22331	0.24774	0.23525			0.13435	0.17946	0.17735	0.17563	0.1365	0.1434	0.17005	0.16412	0.18635	0.17378	0.18205	0.17443			0.2611	0.24407	0.21694	0.2228	0.189	0.2636	0.18783	0.18996	0.21519	0.23866	0.20315	0.21143	0.21233	0.2214
		Fig 6G	Percentages of representative HCs in male cockroaches
			dsMuslta-male																dsBgDsx-male
	C27 HCs		0.139988	0.100145	0.102578	0.086233	0.16889	0.157238	0.156032	0.132072	0.139878	0.167881	0.128554	0.130591					0.035046	0.075383	0.057688	0.080231	0.054206	0.038204	0.097206	0.048407	0.070929	0.092711	0.102835	0.035221	0.04221	0.051825	0.048289	0.137376
	C29 HCs		0.77124	0.81841	0.806997	0.826426	0.752052	0.753146	0.755948	0.778378	0.776941	0.742914	0.777134	0.783776					0.869465	0.826761	0.841861	0.828088	0.8483	0.846755	0.79791	0.854766	0.828896	0.814986	0.798314	0.861428	0.846051	0.851358	0.846876	0.772911
	Peak 17		0.20355	0.23832	0.21396	0.2117	0.22469	0.2189	0.21305	0.21088	0.21866	0.1993	0.22056	0.18678					0.15696	0.13671	0.14678	0.15431	0.15335	0.13054	0.13923	0.12848	0.15928	0.16296	0.15405	0.13504	0.13793	0.15166	0.15654	0.15102
	Peak 24		0.14593	0.16028	0.18211	0.18546	0.15738	0.16041	0.15599	0.16092	0.15406	0.17205	0.16295	0.19184					0.23666	0.25302	0.24929	0.2335	0.2496	0.28108	0.24127	0.25116	0.21509	0.19967	0.20813	0.27248	0.28998	0.23866	0.21933	0.19155
