# Supplementary material for: Modulation of fatty acid elongation in cockroaches sustains sexually dimorphic hydrocarbons and female attractiveness
Source: PLoS Biol. 2021 Jul 27;19(7):e3001330. doi: 10.1371/journal.pbio.3001330 (PMC8315507; doi:10.1371/journal.pbio.3001330)
Supplement: S2 Data — (XLSX) [file pbio.3001330.s019.xlsx]

## Sheet: S2 Fig
	S2 Fig Relative expression levels of different BgElo genes
	dsMuslta					dsBgElo1
	0.882286	1.11543	1.06057	0.941714		0.182857	0.158171	0.214857	0.265143
	dsMuslta					dsBgElo2
	0.907127	1.03384	1.26422	0.794816		0.102232	0.121526	0.205328	0.156371
	dsMuslta					dsBgElo3
	1.0566	0.948787	1.05121	0.943396		0.108356	0.081402	0.097574	0.098113
	dsMuslta					dsBgElo6
	0.53991	1.13184	0.871749	1.4565		0.0115516	0.00972197	0.0376682	0.00658296
	dsMuslta					dsBgElo7
	0.517073	0.951219	0.965854	1.56585		0.28	0.162439	0.119024	0.12878
	dsMuslta					dsBgElo9
	0.751619	0.98567	1.18574	1.06263		0.117278	0.0258531	0.029352	0.121166
	dsMuslta					dsBgElo10
	1.39609	1.0154	0.695247	0.954334		0.0542405	0.023672	0.0430569	0.0585275
	dsMuslta					dsBgElo11
	0.441589	0.478972	0.443925	0.4529		1.08878	0.953271	0.957944	0.9899
	dsMuslta					dsBgElo12
	0.00655294	0.00757647	0.0204706	0.00796471		1.13647	1.07882	0.895294	0.807059
	dsMuslta					dsBgElo12B
	0.960154	1.05913	1.04884	0.931877		0.027506	0.084833	0.042545
	dsMuslta					dsBgElo14
	1.40746	1.54743	0.508554	0.536547		0.118974	0.0948678	0.115863	0.108087
	dsMuslta					dsBgElo17
	1.25	1.39815	0.423611	0.928241		0.0636574	0.0186343	0.015162	0.022338
	dsMuslta					dsBgElo20
	0.742972	1.02811	1.22892	1.0104		0.0582329	0.136948	0.142169	0.128916
	dsMuslta					dsBgElo22
	0.812582	1.2346	0.925295	1.02752		0.086763	0.09017	0.066317	0.064482
	dsMuslta					dsBgElo24
	1.1811	1.09055	0.846457	0.88189		0.009941	0.021752	0.016929	0.011319
	dsMuslta					dsBgElo24B
	0.879247	0.983795	1.31312	0.823837		0.0186095	0.0124412	0.014114	0.0179822

## Sheet: S3 Fig
	S3 Fig Amount of >C30 CHCs after repressing different BgElos
	dsMuslta	dsBgElo1	dsBgElo2	dsBgElo3	dsBgElo6	dsBgElo7	dsBgElo9	dsBgElo10	dsBgElo11	dsBgElo12	dsBgElo14	dsBgElo17	dsBgElo20	dsBgElo22	dsBgElo24
	0.037625	0.034857	0.040819	0.04843	0.03925	0.020082	0.035145	0.017841	0.039311	0.040148	0.024802	0.036366	0.03645	0.0321	0.008293
	0.046864	0.013918	0.053904	0.039117	0.044421	0.020526	0.034744	0.028113	0.039021	0.025623	0.015925	0.037738	0.039538	0.046616	0.008279
	0.044298	0.016731	0.041706	0.027949	0.038889	0.036072	0.032602	0.023583	0.049887	0.04673	0.033172	0.031262	0.038124	0.039073	0.016083
	0.04332	0.022968	0.042737	0.047637	0.036964	0.033596	0.037595	0.025659	0.03579	0.032144	0.017697	0.037149	0.028809	0.034129	0.009287
	0.04076	0.019368	0.058578	0.036975	0.041672	0.033688	0.033172	0.020009	0.032134	0.032128	0.031094	0.028417	0.031254	0.031422	0.00921
	0.038239	0.016934	0.033197	0.063399	0.037596	0.02294	0.036067	0.031549	0.040121	0.048182	0.02181	0.033466	0.035606	0.02876	0.010181
	0.046498	0.039978	0.046698	0.045192	0.028709	0.03248	0.028625	0.016937	0.032422	0.027278	0.026963	0.024713	0.039941	0.036433	0.007641
	0.035625	0.036099	0.043834	0.072538	0.035397	0.017015	0.029609	0.01795	0.03953	0.026864	0.021081	0.039196	0.039804	0.038204	0.006212
	0.043176	0.025984	0.046886	0.040389	0.038609	0.031272	0.049091	0.021871	0.05556	0.036801	0.02479	0.024884	0.037688	0.033279	0.005669
	0.0345	0.038888	0.050925	0.049043	0.036507	0.021957	0.035414	0.024792	0.03235	0.040461	0.021249	0.030657	0.03844	0.027503	0.006336
	0.04109	0.056583	0.048739	0.033479	0.037801	0.019203	0.037554	0.020026	0.035398	0.02772		0.020954	0.029987	0.023862	0.005171
			0.046759	0.037377		0.025486	0.036598		0.035615				0.0281	0.041991	0.010526
			0.048684	0.045681			0.045844		0.03108				0.025944	0.03615	0.009712
			0.041263				0.036988		0.028121				0.038382	0.030558	0.008241
							0.039762						0.028682	0.032464	0.007117
							0.039382						0.035284	0.036775
														0.041636

## Sheet: S4A–4B Fig
		S4A Fig	Relative amount of Individual CHC
			dsMuslta-Male												dsBgElo12-Male
		n-C27	1.03523	0.906191	1.03008	1.26687	0.922192	2.3403	2.56092	0.946616	0.549004				5.66242	2.36625	3.06423	2.11691	2.27398	2.51631	2.41898	2.88935	3.59537	4.17673
		11-; 13-MeC27	2.90753	3.42814	3.5417	2.75475	2.11295	4.50529	5.36364	1.92893	1.58273				7.41703	9.88233	10.944	12.8617	12.3713	11.4843	10.068	12.0665	11.7943	8.44764
		5-MeC27	2.00843	1.79195	1.63162	1.94403	1.17571	3.0967	3.24139	1.04634	0.895324				2.8268	2.13264	2.82915	1.82367	2.08177	2.12271	2.21285	2.30593	2.47908	2.80409
		11,15-DimeC27	0.287944	0.435762	0.294108	0.302509	0.220879	0.560191	0.51076	0.199477	0.182028				2.5264	1.61455	3.09411	1.8836	1.02339	1.58384	1.37025	1.99917	1.62618	2.48792
		3-MeC27	2.17426	2.37132	2.36959	2.5035	1.66574	4.18631	4.55699	1.73655	1.25613				2.11715	1.781	2.11674	2.09707	1.71271	1.84695	1.64455	1.56589	1.77141	1.8683
		5, 9-; 5,11-DimeC27	0.468536	1.13832	0.371938	0.518516	0.723151	0.686501	0.798921	0.310316	0.957279				0.958969	0.920704	0.907164	0.63777	0.474183	0.985545	1.05818	0.992378	0.952415	1.17887
		n-C28	0.645941	0.400466	0.809684	0.637378	0.677261	0.974841	1.27841	0.767774	0.537206				0.829394	0.798157	0.641191	0.90234	0.705197	0.734489	0.76842	0.787296	0.789205	0.963549
		3, 9-; 3,11-DimeC27	0.453292	0.829736	0.388826	0.600898	0.470934	0.902689	1.06814	0.313092	0.4094				0.76035	0.537672	0.634289	0.67651	0.379365	0.716493	0.564815	0.475657	0.574557	0.545381
		12-;14-MeC28	0.960217	0.943132	1.26645	0.807127	0.875353	1.10707	1.55669	0.849259	0.76837				1.56802	1.80321	1.78175	1.70932	1.55704	1.37868	1.54615	1.72567	1.57672	1.9139
		6-MeC28	0.313144	0.208573	0.392878	0.297109	0.232427	0.346261	0.420352	0.233582	0.222921				0.075976	0.156754	0.147408	0.170604	0.179303	0.170358	0.143129	0.115516	0.133169	0.118003
		5-MeC28	0.162286	0.095333	0.215681	0.157717	0.123316	0.166271	0.213271	0.141828	0.108995				0.048092	0.078097	0.066285	0.079459	0.096496	0.092541	0.088843	0.063423	0.085959	0.0586781
		4-MeC28	0.553693	0.398533	0.708917	0.485248	0.44798	0.579856	0.74118	0.543945	0.453973				0.433522	0.549607	0.580271	0.627667	0.453183	0.457615	0.438254	0.517567	0.472195	0.50284
		Unknow n	0.098501	0.071321	0.150508	0.083663	0.074883	0.070001	0.121867	0.067378	0.0715313				0.027844	0.0404	0.02692	0.053174	0.057447	0.056072	0.05274	0.037464	0.044228	0.0423455
		3-MeC28	0.472402	0.323424	0.589468	0.430188	0.410703	0.530688	0.724581	0.457521	0.410481				0.140126	0.187053	0.149015	0.29971	0.267873	0.252197	0.205905	0.152876	0.174472	0.142595
		unknown	0.080532	0.166685	0.106157	0.086116	0.123893	0.062512	0.206582	0.07573	0.154533				0.060127	0.098508	0.050879	0.068674	0.062726	0.096782	0.096886	0.066665	0.05255	0.0671833
		n-C29	7.0569	3.56355	8.16471	6.5807	7.31806	7.86768	10.9241	8.22907	6.23432				4.09185	4.50434	2.9506	4.67549	5.64674	4.91529	5.27446	4.07767	5.56233	4.56461
		9-; 11-; 13-; 15-MeC29	21.6713	15.7815	28.4548	17.3343	19.3616	20.3968	25.8525	19.1583	17.3822				19.8056	18.3722	15.9997	18.9614	20.7817	19.5765	17.0486	18.1083	17.1717	21.1439
		7-MeC29	3.86769	2.75338	4.84565	3.65035	3.43926	4.39392	4.84596	3.49443	3.29169				0.924749	1.34849	1.13845	1.71026	1.70974	1.53944	1.4315	0.819367	1.35075	1.07205
		5-MeC29	6.97727	3.86239	8.68276	6.32812	6.08572	6.18552	8.17502	7.07348	6.0083				1.69044	2.71938	2.08052	2.90842	3.94675	3.38409	3.1572	2.30755	2.92277	2.04954
		11,15-; 13,17-DimeC29	5.40381	4.98371	7.39208	4.82214	5.37255	5.27106	5.53499	5.92759	5.45458				5.91273	6.97832	7.23068	8.0644	5.80659	5.32629	5.43618	7.59402	6.00587	5.63279
		7,11-DimeC29	0.801352	0.676533	1.03244	0.806718	0.685139	0.719504	0.909441	0.6421	0.740366				0.134267	0.203567	0.105822	0.422496	0.350753	0.365023	0.290308	0.134459	0.216352	0.103203
		3-MeC29	8.6534	5.46664	10.6081	7.72746	8.90874	9.26285	11.8553	10.6499	9.24988				1.24983	2.48388	1.50047	3.85956	4.28855	3.28952	2.39227	1.661	2.1739	1.57182
		5,9-; 5,11-DimeC29	6.59473	4.14959	7.89083	5.94068	4.6223	4.85921	6.77024	5.23186	4.73578				1.47576	2.24863	1.81822	3.38705	3.6567	3.40841	2.73375	2.05823	2.37064	1.48665
		3,7-; 3,9-;3,11-DimeC29	14.7333	10.9967	17.0071	13.411	12.6786	12.8096	15.8073	13.9	13.2372				3.7042	5.97259	4.09038	12.519	10.9062	9.78534	7.32571	4.64754	6.01974	3.25195
		7,11-DimeC30	2.5359	1.93318	3.16774	2.41109	2.16574	2.07124	2.37449	2.11252	2.29818				0.715541	1.40322	0.983565	1.97704	1.91146	1.63614	1.40064	1.09823	1.2812	0.828809
		4,8-; 4,10-DimeC30	0.171221	0.139467	0.225047	0.13949	0.163612	0.145532	0.128178	0.156433	0.169155				0.109531	0.253953	0.162707	0.21776	0.142196	0.150513	0.169369	0.203318	0.172811	0.13192
		Unknown	0.664567	0.281611	0.733384	0.538037	0.390628	0.416789	0.441447	0.476734	0.365527				0.071979	0.159613	0.141266	0.349136	0.328397	0.243907	0.156314	0.109178	0.151881	0.0746211
		11-; 13-; 15-MeC31	1.49551	1.38614	2.94045	1.57964	1.7457	1.72309	1.15929	1.41899	1.52207				0.766187	1.49219	1.17996	1.43739	1.57612	1.10412	1.26298	1.27574	1.61186	0.911262
		11,15-; 13,17-DimeC31	0.224105	0.282063	0.373968	0.226679	0.28756	0.22375	0.183742	0.248847	0.300019				0.276048	0.440752	0.299786	0.369239	0.225784	0.255431	0.329102	0.502152	0.367288	0.237297
		5,9-; 5,11-DimeC31	0.609374	0.221213	0.805159	0.628696	0.349627	0.483655	0.345622	0.418816	0.30313				0.071414	0.172344	0.162671	0.321847	0.296543	0.230582	0.188683	0.111881	0.2079	0.0794922
		10,12-DimeC32	0.153424	0.175971	0.205662	0.145552	0.182884	0.153897	0.113927	0.101544	0.192				0.041719	0.112246	0.054069	0.175577	0.085083	0.091464	0.100835	0.071508	0.09704	0.0432118
		S4B Fig	Relative amount of Individual CHC
			dsMuslta-Male												dsBgElo24-Male
		n-C27	1.03523	0.906191	1.03008	1.26687	0.922192	2.3403	2.56092	0.946616	0.549004				0.401059	0.628204	1.0572	0.261544	0.534227	0.863359	0.401059	0.261544	0.534227
		11-; 13-MeC27	2.90753	3.42814	3.5417	2.75475	2.11295	4.50529	5.36364	1.92893	1.58273				5.40056	5.56292	8.97651	2.39178	5.83557	8.4294	5.40056	2.39178	5.83557
		5-MeC27	2.00843	1.79195	1.63162	1.94403	1.17571	3.0967	3.24139	1.04634	0.895324				0.892769	1.31268	1.49615	0.638224	1.05826	1.39938	0.892769	0.638224	1.05826
		11,15-DimeC27	0.287944	0.435762	0.294108	0.302509	0.220879	0.560191	0.51076	0.199477	0.182028				1.11325	1.7966	1.09391	0.482739	0.643358	0.925702	1.11325	0.482739	0.643358
		3-MeC27	2.17426	2.37132	2.36959	2.5035	1.66574	4.18631	4.55699	1.73655	1.25613				0.343568	0.591847	0.811782	0.190531	0.408994	0.586475	0.343568	0.190531	0.408994
		5, 9-; 5,11-DimeC27	0.468536	1.13832	0.371938	0.518516	0.723151	0.686501	0.798921	0.310316	0.957279				0.222939	0.645157	0.843427	0.307769	0.261495	0.357857	0.222939	0.307769	0.261495
		n-C28	0.645941	0.400466	0.809684	0.637378	0.677261	0.974841	1.27841	0.767774	0.537206				0.083351	0.11489	0.156159	0.035661	0.098109	0.099647	0.083351	0.039146	0.0981095
		3, 9-; 3,11-DimeC27	0.453292	0.829736	0.388826	0.600898	0.470934	0.902689	1.06814	0.313092	0.4094				0.220331	0.556096	0.639639	0.208002	0.249487	0.543883	0.220331	0.204598	0.249487
		12-;14-MeC28	0.960217	0.943132	1.26645	0.807127	0.875353	1.10707	1.55669	0.849259	0.76837				0.228648	0.297199	0.463376	0.100067	0.27648	0.361663	0.228648	0.100067	0.27648
		6-MeC28	0.313144	0.208573	0.392878	0.297109	0.232427	0.346261	0.420352	0.233582	0.222921				0.040848	0.061556	0.086828	0.028997	0.040106	0.029781	0.040848	0.028997	0.0401061
		5-MeC28	0.162286	0.095333	0.215681	0.157717	0.123316	0.166271	0.213271	0.141828	0.108995				0.022408	0.036127	0.041709	0.012815	0.023221	0.01844	0.022408	0.012815	0.023221
		4-MeC28	0.553693	0.398533	0.708917	0.485248	0.44798	0.579856	0.74118	0.543945	0.453973				0.127744	0.190873	0.215291	0.056991	0.12726	0.136972	0.127744	0.056991	0.12726
		Unknow n	0.098501	0.071321	0.150508	0.083663	0.074883	0.070001	0.121867	0.067378	0.0715313				0.013359	0.024162	0.029308	0.007813	0.012191	0.010793	0.013359	0.007813	0.0121906
		3-MeC28	0.472402	0.323424	0.589468	0.430188	0.410703	0.530688	0.724581	0.457521	0.410481				0.029437	0.067856	0.086166	0.013776	0.027191	0.028027	0.029437	0.013776	0.0271906
		unknown	0.080532	0.166685	0.106157	0.086116	0.123893	0.062512	0.206582	0.07573	0.154533				0.013861	0.030679	0.032938	0.010212	0.015903	0.016757	0.013861	0.010212	0.0159029
		n-C29	7.0569	3.56355	8.16471	6.5807	7.31806	7.86768	10.9241	8.22907	6.23432				0.354634	0.821523	1.30539	0.170303	0.340426	0.47378	0.354634	0.170303	0.340426
		9-; 11-; 13-; 15-MeC29	21.6713	15.7815	28.4548	17.3343	19.3616	20.3968	25.8525	19.1583	17.3822				1.96638	2.83784	5.47809	0.78267	2.27238	2.2339	1.96638	0.78267	2.27238
		7-MeC29	3.86769	2.75338	4.84565	3.65035	3.43926	4.39392	4.84596	3.49443	3.29169				0.391647	0.584969	0.999347	0.166717	0.350416	0.26108	0.391647	0.166717	0.350416
		5-MeC29	6.97727	3.86239	8.68276	6.32812	6.08572	6.18552	8.17502	7.07348	6.0083				0.895847	1.40264	2.09855	0.446964	0.726467	0.640549	0.895847	0.446964	0.726467
		11,15-; 13,17-DimeC29	5.40381	4.98371	7.39208	4.82214	5.37255	5.27106	5.53499	5.92759	5.45458				1.25123	1.64495	2.83308	0.533386	1.48275	1.74432	1.25123	0.533386	1.48275
		7,11-DimeC29	0.801352	0.676533	1.03244	0.806718	0.685139	0.719504	0.909441	0.6421	0.740366				0.064878	0.115146	0.131406	0.024948	0.044572	0.035432	0.064878	0.024948	0.0445718
		3-MeC29	8.6534	5.46664	10.6081	7.72746	8.90874	9.26285	11.8553	10.6499	9.24988				0.438033	0.941999	1.66454	0.21694	0.327695	0.271106	0.448276	0.203639	0.32546
		5,9-; 5,11-DimeC29	6.59473	4.14959	7.89083	5.94068	4.6223	4.85921	6.77024	5.23186	4.73578				0.930556	1.48508	1.37713	0.400466	0.770059	0.56838	0.930556	0.386223	0.773314
		3,7-; 3,9-;3,11-DimeC29	14.7333	10.9967	17.0071	13.411	12.6786	12.8096	15.8073	13.9	13.2372				1.87248	3.59756	3.85918	0.954535	1.51749	0.895954	1.87248	0.954535	1.51749
		7,11-DimeC30	2.5359	1.93318	3.16774	2.41109	2.16574	2.07124	2.37449	2.11252	2.29818				0.201465	0.377462	0.361949	0.093589	0.193042	0.124382	0.201465	0.093589	0.193042
		4,8-; 4,10-DimeC30	0.171221	0.139467	0.225047	0.13949	0.163612	0.145532	0.128178	0.156433	0.169155				0.022126	0.02839	0.041028	0.012298	0.023491	0.025706	0.022126	0.012298	0.0234912
		Unknown	0.664567	0.281611	0.733384	0.538037	0.390628	0.416789	0.441447	0.476734	0.365527				0.041279	0.083931	0.060576	0.021535	0.029615	0.018605	0.041279	0.021535	0.0296151
		11-; 13-; 15-MeC31	1.49551	1.38614	2.94045	1.57964	1.7457	1.72309	1.15929	1.41899	1.52207				0.092736	0.134814	0.165668	0.031771	0.074777	0.074105	0.092736	0.031771	0.0747775
		11,15-; 13,17-DimeC31	0.224105	0.282063	0.373968	0.226679	0.28756	0.22375	0.183742	0.248847	0.300019				0.033398	0.043328	0.061842	0.009426	0.031004	0.046953	0.033398	0.009426	0.0310044
		5,9-; 5,11-DimeC31	0.609374	0.221213	0.805159	0.628696	0.349627	0.483655	0.345622	0.418816	0.30313				0.0697	0.081779	0.073911	0.021667	0.038771	0.029212	0.0697	0.021667	0.0387711
		10,12-DimeC32	0.153424	0.175971	0.205662	0.145552	0.182884	0.153897	0.113927	0.101544	0.192				0.021264	0.027606	0.022001	0.005051	0.00921	0.011527	0.019866	0.005051	0.0100536

## Sheet: S4C–4D Fig
	S4C Fig	PCA analysis of CHC profiles after dsRNA injection.							S4D Fig	Loadings plot
			PC1	PC2			Number	component	PC1	PC2
		dsMuslta-female-1	4.87536	0.806785			1	n-C27	-0.885	0.162
		dsMuslta-female-2	4.49437	0.668583			2	11-; 13-MeC27	-0.861	0.393
		dsMuslta-female-3	5.43583	0.233777			3	5-MeC27	-0.376	0.583
		dsMuslta-female-4	3.93913	-0.68565			4	11,15-DimeC27	-0.732	0.513
		dsMuslta-female-5	5.32911	0.796115			5	3-MeC27	0.039	-0.208
		dsMuslta-female-6	5.53221	0.10913			6	5, 9-; 5,11-DimeC27	-0.847	0.385
		dsMuslta-female-7	3.85936	-0.473324			7	n-C28	-0.59	-0.212
		dsMuslta-female-8	5.01449	-0.0989223			8	3, 9-; 3,11-DimeC27	-0.781	0.44
		dsMuslta-female-9	4.95593	-0.0304879			9	12-;14-MeC28	-0.962	-0.145
		dsMuslta-female-10	4.52182	1.21519			10	6-MeC28	0.523	0.678
		dsMuslta-female-11	4.76829	0.246326			11	5-MeC28	0.179	0.602
							12	4-MeC28	-0.54	0.762
		dsBgElo12-female-1	-3.19872	-1.58126			13	Unknow n	-0.285	0.867
		dsBgElo12-female-2	-6.33322	-2.6626			14	3-MeC28	0.851	-0.265
		dsBgElo12-female-3	-4.34735	-2.24426			15	unknown	0.296	0.525
		dsBgElo12-female-4	-5.36694	-2.42245			16	n-C29	0.523	-0.748
		dsBgElo12-female-5	-6.0286	-1.31318			17	9-; 11-; 13-; 15-MeC29	-0.487	-0.82
		dsBgElo12-female-6	-2.97598	-0.727816			18	7-MeC29	0.498	-0.328
		dsBgElo12-female-7	-4.68852	-1.65056			19	5-MeC29	0.711	0.35
		dsBgElo12-female-8	-3.83793	-2.70678			20	11,15-; 13,17-DimeC29	-0.844	-0.152
		dsBgElo12-female-9	-4.78424	-2.51285			21	7,11-DimeC29	0.911	-0.037
		dsBgElo12-female-10	-4.81732	-1.43056			22	3-MeC29	0.886	-0.378
		dsBgElo12-female-11	-4.58783	-1.92297			23	5,9-; 5,11-DimeC29	0.521	0.682
							24	3,7-; 3,9-;3,11-DimeC29	0.842	0.364
		dsBgElo24-female-1	0.0206633	3.70509			25	7,11-DimeC30	0.642	0.222
		dsBgElo24-female-2	-2.41841	4.84071			26	4,8-; 4,10-DimeC30	0.681	0.367
		dsBgElo24-female-3	-2.11211	5.00548			27	Unknown	0.825	0.009
		dsBgElo24-female-4	-0.281035	5.64891			28	11-; 13-; 15-MeC31	-0.203	-0.847
		dsBgElo24-female-5	-3.32485	4.10108			29	11,15-; 13,17-DimeC31	-0.51	-0.318
		dsBgElo24-female-6	-3.88641	5.15724			30	5,9-; 5,11-DimeC31	0.513	0.534
		dsBgElo24-female-7	-2.42994	3.76163			31	10,12-DimeC32	0.581	0.4
		dsBgElo24-female-8	-0.99191	4.58001
		dsBgElo24-female-9	-1.65295	4.66467
		dsBgElo24-female-10	-0.403919	3.68215
		dsMuslta-male-1	1.86586	-1.86899
		dsMuslta-male-2	1.88587	-2.71723
		dsMuslta-male-3	1.89142	-1.71864
		dsMuslta-male-4	2.09046	-1.86221
		dsMuslta-male-5	0.62698	-2.19929
		dsMuslta-male-6	0.915901	-2.3716
		dsMuslta-male-7	0.964712	-2.15084
		dsMuslta-male-8	1.33683	-2.84348
		dsMuslta-male-9	1.60002	-2.58793
		dsMuslta-male-10	0.50552	-1.8413
		dsMuslta-male-11	0.915645	-2.85467
		dsMuslta-male-12	1.12231	-1.74309

## Sheet: S5A–5B Fig
	S5A Fig	Relative amount of Individual CHC
		dsMuslta-Female															dsBgElo12B-female
	n-C27	0.0121765	0.00982569	0.00721846	0.0164845	0.00890212	0.0057302	0.0215014	0.0129396	0.00988155	0.0156594	0.0120319					0.0214664	0.0366401	0.0268892	0.0295119	0.0343715	0.0255133	0.0432641	0.0284505	0.0312198	0.0208239	0.0298151
	11-; 13-MeC27	0.0114322	0.0107061	0.00652039	0.0168919	0.0106578	0.00486555	0.0236192	0.0085016	0.00786778	0.0141782	0.0115241					0.0666374	0.0755464	0.0719384	0.0791605	0.0900885	0.0493651	0.0832784	0.0558369	0.0678682	0.0678731	0.0707593
	5-MeC27	0.0135256	0.00965539	0.00981476	0.0167736	0.0121997	0.00690175	0.0252679	0.0134995	0.0118415	0.0167536	0.0136233					0.0191247	0.0222128	0.0191548	0.0187353	0.0211194	0.0166045	0.0268098	0.016612	0.017592	0.0174561	0.0195421
	11,15-DimeC27	0.0020713	0.00238266	0.00116209	0.00257216	0.00153429	0.000517537	0.00339219	0.00129812	0.00111582	0.00219534	0.00182415					0.0111871	0.0121359	0.015031	0.016998	0.0165097	0.00990764	0.0134634	0.00872951	0.0111707	0.0107395	0.0125872
	3-MeC27	0.018824	0.0165634	0.0144555	0.0272032	0.0170636	0.0106884	0.0312111	0.0195534	0.0173964	0.0243535	0.0197312					0.0131587	0.0132429	0.0158201	0.0155586	0.0154827	0.0152142	0.0206352	0.0116382	0.0123781	0.0139425	0.0147071
	5, 9-; 5,11-DimeC27	0.00299609	0.0154806	0.00266359	0.00394422	0.0102129	0.00225812	0.00620781	0.00339351	0.00335235	0.0160579	0.0066567					0.0220707	0.0188506	0.022547	0.0254906	0.0264469	0.0213047	0.0296999	0.0184681	0.0188304	0.0205384	0.0224247
	n-C28	0.0125136	0.0160452	0.0101438	0.0140598	0.0122453	0.011138	0.0175012	0.0136651	0.0127607	0.0201486	0.0140221					0.015955	0.0153852	0.017633	0.0210279	0.0192843	0.016182	0.022402	0.0154746	0.0160147	0.0149646	0.0174323
	3, 9-; 3,11-DimeC27	0.0054042	0.00537569	0.0037083	0.00543427	0.00380041	0.00142457	0.00449133	0.00449423	0.00333616	0.00621223	0.00436814					0.0111877	0.0100957	0.0123383	0.0138375	0.0135329	0.0109854	0.0157947	0.0100161	0.0103615	0.00956685	0.0117717
	12-;14-MeC28	0.00945974	0.0108169	0.00852261	0.0104012	0.00911771	0.00810255	0.0114142	0.0082249	0.0100994	0.0115767	0.00977358					0.0188296	0.0156589	0.019156	0.0222658	0.019351	0.0143384	0.024675	0.0149572	0.0198534	0.0148618	0.0183947
	6-MeC28	0.00413304	0.00409854	0.00384916	0.00436642	0.00413633	0.00381224	0.00482419	0.00459637	0.00503759	0.00533331	0.00441872					0.00242204	0.00131638	0.00167633	0.00167624	0.00138165	0.00187857	0.00264538	0.00164196	0.00178996	0.00145854	0.00178871
	5-MeC28	0.0016052	0.00162974	0.00156606	0.00176681	0.00178595	0.00185427	0.00238153	0.00211044	0.00210746	0.00188437	0.00186918					0.00135922	0.000553806	0.000675107	0.000653564	0.000528216	0.000989264	0.000999966	0.00081036	0.00116624	0.000772261	0.000850801
	4-MeC28	0.00817914	0.0100174	0.00745582	0.00858148	0.00733136	0.0075115	0.00814209	0.00776945	0.00963045	0.00914033	0.0083759					0.00815826	0.00501251	0.00841018	0.00819944	0.0070851	0.00690806	0.00883721	0.00559424	0.0075854	0.00530491	0.00710953
	Unknow n	0.00350926	0.00376052	0.00311244	0.00251529	0.00289443	0.00256854	0.00317524	0.00250633	0.00312732	0.00404331	0.00312127					0.00257225	0.00169109	0.00277563	0.00246303	0.0020196	0.0031289	0.00341596	0.00191822	0.00201921	0.00180653	0.00238104
	3-MeC28	0.00505952	0.0065374	0.00576715	0.00623611	0.00550969	0.00550399	0.00653356	0.00577458	0.00691719	0.00629589	0.00601351					0.000658738	0.000325091	0.000996185	0.000583929	0.00120421	0.000792263	0.000915411	0.000387877	0.000568315	0.00054144	0.000697346
	unknown	0.00452161	0.00640145	0.00328031	0.00211361	0.00378303	0.00309788	0.002624	0.00266623	0.00235293	0.00676283	0.00376039					0.00170778	0.000619534	0.00139343	0.00200375	0.00182759	0.00160741	0.00188411	0.00110129	0.00134935	0.00122421	0.00147185
	n-C29	0.105035	0.122421	0.110206	0.127974	0.105949	0.121323	0.133135	0.142437	0.137409	0.139436	0.124532					0.0851041	0.0581674	0.0779801	0.0911242	0.0556319	0.071429	0.0896311	0.0819475	0.0873915	0.0434569	0.0741864
	9-; 11-; 13-; 15-MeC29	0.165091	0.192337	0.176843	0.218132	0.170001	0.177763	0.219783	0.174175	0.21546	0.183953	0.189354					0.25731	0.175972	0.247749	0.261905	0.194428	0.187235	0.284588	0.205548	0.248444	0.167664	0.223084
	7-MeC29	0.0318946	0.0368388	0.0350821	0.0437788	0.0365351	0.0334406	0.0454576	0.0394016	0.0429876	0.0397126	0.0385129					0.0252306	0.0159684	0.0259996	0.0218569	0.020234	0.0213884	0.0275437	0.0187492	0.022016	0.0176653	0.0216652
	5-MeC29	0.0849111	0.0829691	0.0950553	0.092485	0.0951529	0.10148	0.110711	0.105875	0.11918	0.100332	0.0988151					0.0697404	0.0343574	0.0492985	0.0494052	0.0403955	0.0491478	0.05705	0.0498366	0.0532312	0.0396017	0.0492064
	11,15-; 13,17-DimeC29	0.0646769	0.0818975	0.0681559	0.0691032	0.0509796	0.0477208	0.0699176	0.0463192	0.0617013	0.0524774	0.0612949					0.09872	0.0684687	0.117331	0.110569	0.0936218	0.0810153	0.0983357	0.0828765	0.0971479	0.0664339	0.091452
	7,11-DimeC29	0.0154244	0.0158475	0.0155831	0.0153279	0.0148837	0.0134255	0.0175741	0.0135835	0.0163073	0.0158973	0.0153854					0.00422857	0.00234248	0.00511426	0.00433787	0.00402401	0.00538212	0.00481207	0.0035242	0.00346855	0.00282358	0.00400577
	3-MeC29	0.110352	0.136537	0.128738	0.128563	0.116755	0.122931	0.125117	0.123178	0.138225	0.128136	0.125853					0.0480063	0.0234051	0.0459326	0.040949	0.0311767	0.0442472	0.0456872	0.036428	0.0381175	0.0291104	0.038306
	5,9-; 5,11-DimeC29	0.081859	0.101283	0.0954975	0.095368	0.0866089	0.0911899	0.0928117	0.091373	0.102535	0.0950511	0.0933577					0.0647161	0.0315519	0.0619207	0.0552024	0.0420285	0.0596486	0.0615899	0.0491077	0.0513852	0.039243	0.0516394
	3,7-; 3,9-;3,11-DimeC29	0.358191	0.411724	0.367076	0.341779	0.325416	0.346484	0.357856	0.333753	0.369777	0.398563	0.361062					0.162926	0.0697763	0.162866	0.132785	0.117121	0.158277	0.166317	0.123926	0.117936	0.104481	0.131641
	7,11-DimeC30	0.0576857	0.0562614	0.0533995	0.0428149	0.0435368	0.0487461	0.0462156	0.0426026	0.0519643	0.0548444	0.0498071					0.0265536	0.0157389	0.0265264	0.0220948	0.0205422	0.0242997	0.0266953	0.0214704	0.0207429	0.0171357	0.02218
	4,8-; 4,10-DimeC30	0.016472	0.0157071	0.0151886	0.013856	0.0124886	0.0137035	0.0141883	0.0128543	0.0162415	0.0139666	0.0144667					0.00542746	0.00251259	0.00600134	0.0039906	0.00362572	0.00527721	0.00518597	0.00377679	0.00342478	0.00294479	0.00421673
	Unknown	0.00446012	0.00501116	0.00409923	0.00338632	0.00349908	0.00319703	0.00379924	0.00339953	0.00329691	0.00339981	0.00375485					0.0012265	0.000859432	0.00129608	0.0012111	0.000813128	0.00120707	0.00124872	0.00121973	0.000939142	0.00111745	0.00111384
	11-; 13-; 15-MeC31	0.0161866	0.0210145	0.020057	0.0200078	0.0174932	0.0180911	0.0210408	0.0168803	0.0210334	0.0146464	0.0186451					0.0218355	0.0171211	0.0229951	0.0186005	0.0126347	0.0156094	0.0225296	0.0200416	0.0179761	0.0131284	0.0182472
	11,15-; 13,17-DimeC31	0.0053862	0.00615465	0.00462264	0.00485252	0.00378194	0.00351076	0.0059258	0.00371668	0.00438616	0.0034683	0.00458056					0.00574443	0.00389598	0.0073889	0.00588108	0.00435981	0.00436107	0.00509149	0.00512269	0.0049013	0.00420033	0.00509471
	5,9-; 5,11-DimeC31	0.0124013	0.0123658	0.0146464	0.0143265	0.0129944	0.0124416	0.0159272	0.0116904	0.0139609	0.0105048	0.0131259					0.00632753	0.0043044	0.0065307	0.00417547	0.00351772	0.00477154	0.00580645	0.00422539	0.00389706	0.00322984	0.00467861
	10,12-DimeC32	0.00365063	0.00732855	0.00497207	0.00413369	0.00649074	0.00419571	0.00360434	0.00333739	0.0037952	0.00588037	0.00473887					0.0020609	0.00120032	0.00202417	0.0013698	0.00134667	0.00182152	0.00227278	0.00212877	0.00109239	0.0013721	0.00166894
	S5B Fig	Relative amount of Individual CHC
		dsMuslta-Female															dsBgElo24B-Female
	n-C27	0.005576	0.005516	0.012801	0.018722	0.019392	0.021215	0.009472	0.013976	0.012089	0.012954						0.010205	0.009962	0.010094	0.005888	0.010929	0.006549	0.010032	0.013027	0.00635	0.009336
	11-; 13-MeC27	0.005118	0.005051	0.009284	0.017994	0.018753	0.016988	0.007018	0.012891	0.010648	0.009246						0.029513	0.030723	0.02941	0.015939	0.03338	0.023741	0.026167	0.047268	0.021434	0.028238
	5-MeC27	0.004817	0.004776	0.013728	0.009889	0.012931	0.011422	0.008595	0.016465	0.014319	0.012369						0.012455	0.011123	0.010896	0.024274	0.01174	0.010435	0.01089	0.019243	0.017493	0.01181
	11,15-DimeC27	0.000565	0.00079	0.001345	0.003579	0.002857	0.002311	0.00085	0.001849	0.001046	0.001657						0.004278	0.011002	0.010601	0.003825	0.003275	0.006539	0.002462	0.00733	0.003007	0.004148
	3-MeC27	0.007066	0.006679	0.016871	0.028591	0.029212	0.025584	0.013326	0.0211	0.01702	0.016652						0.006291	0.007487	0.006923	0.004256	0.007298	0.004762	0.005621	0.010817	0.004177	0.006686
	5, 9-; 5,11-DimeC27	0.002214	0.002252	0.004752	0.008171	0.020455	0.008021	0.00423	0.01484	0.006134	0.004215						0.00745	0.010925	0.01039	0.006653	0.008231	0.009777	0.004346	0.00828	0.003482	0.007013
	n-C28	0.007512	0.007228	0.01195	0.010654	0.009989	0.011975	0.011787	0.009925	0.011007	0.013379						0.002597	0.002896	0.002864	0.00217	0.002	0.006988	0.001999	0.002999	0.001431	0.002432
	3, 9-; 3,11-DimeC27	0.002853	0.009814	0.005033	0.01168	0.017001	0.010628	0.004561	0.010576	0.005469	0.004708						0.005077	0.005487	0.006181	0.00335	0.006863	0.005277	0.003019	0.007624	0.00294	0.005331
	12-;14-MeC28	0.006897	0.006709	0.008741	0.010786	0.012391	0.011688	0.011374	0.011793	0.01063	0.009794						0.003855	0.004212	0.004247	0.003794	0.004635	0.003329	0.003867	0.005602	0.002712	0.003788
	6-MeC28	0.003569	0.00365	0.005456	0.00565	0.006181	0.005683	0.005544	0.005538	0.005165	0.005521						0.001337	0.001172	0.001267	0.001225	0.001212	0.000936	0.000878	0.001849	0.00072	0.001372
	5-MeC28	0.001862	0.001761	0.002757	0.002618	0.002787	0.002569	0.002596	0.002641	0.002738	0.002846						0.000876	0.000679	0.000865	0.000662	0.000863	0.000523	0.00062	0.001024	0.000567	0.000739
	4-MeC28	0.005638	0.005872	0.007987	0.01025	0.009702	0.009011	0.009136	0.009257	0.007818	0.009214						0.002576	0.003265	0.00317	0.002639	0.002705	0.002183	0.001877	0.004406	0.001814	0.002493
	Unknow n	0.005591	0.005964	0.007411	0.009347	0.009583	0.008361	0.008976	0.008671	0.007296	0.009907						0.001768	0.001597	0.001526	0.001115	0.001081	0.000909	0.000738	0.00212	0.000855	0.001608
	3-MeC28	0.000911	0.001061	0.001426	0.001508	0.002028	0.001908	0.001543	0.001798	0.001726	0.001682						0.000456	0.000529	0.000447	0.000628	0.000548	0.000469	0.000399	0.000795	0.000333	0.000475
	unknown	0.001939	0.002174	0.002649	0.003172	0.006343	0.003604	0.00441	0.005541	0.003131	0.002107						0.001043	0.001124	0.001146	0.001055	0.001113	0.000926	0.000564	0.001756	0.000439	0.000846
	n-C29	0.085394	0.087442	0.121901	0.120411	0.109586	0.128659	0.142615	0.114707	0.116788	0.144948						0.01686	0.01669	0.01675	0.009455	0.010216	0.00627	0.009044	0.021722	0.007074	0.016252
	9-; 11-; 13-; 15-MeC29	0.139282	0.145973	0.169824	0.179411	0.182537	0.186476	0.217206	0.191039	0.19176	0.208261						0.048648	0.041487	0.042665	0.040156	0.046544	0.0291	0.037379	0.061927	0.029375	0.045401
	7-MeC29	0.028083	0.028774	0.036048	0.039496	0.039259	0.03678	0.041381	0.037232	0.038487	0.044523						0.010872	0.00839	0.008596	0.008059	0.008649	0.005523	0.00601	0.011407	0.005103	0.010049
	5-MeC29	0.075069	0.077876	0.102342	0.098174	0.096374	0.096024	0.106507	0.095358	0.112033	0.118186						0.025985	0.023044	0.02289	0.023425	0.021812	0.01507	0.016711	0.034949	0.015323	0.023938
	11,15-; 13,17-DimeC29	0.041404	0.042657	0.054616	0.068033	0.06122	0.062492	0.065176	0.058361	0.044998	0.069587						0.019982	0.019605	0.019609	0.018933	0.01846	0.014487	0.013441	0.02864	0.014638	0.018352
	7,11-DimeC29	0.01078	0.011335	0.011623	0.012973	0.015103	0.013703	0.014051	0.013927	0.010485	0.016026						0.003271	0.002087	0.002284	0.001817	0.001443	0.00163	0.001012	0.00273	0.001537	0.002773
	3-MeC29	0.087365	0.155051	0.109363	0.124916	0.101653	0.096541	0.136349	0.11173	0.103101	0.150491						0.016692	0.014279	0.015244	0.009222	0.010159	0.006258	0.006371	0.024308	0.006574	0.014737
	5,9-; 5,11-DimeC29	0.054221	0.064373	0.087734	0.091149	0.102628	0.099902	0.091875	0.08671	0.096728	0.092478						0.022799	0.02304	0.020719	0.026654	0.018313	0.016506	0.017276	0.033046	0.015651	0.022732
	3,7-; 3,9-;3,11-DimeC29	0.266794	0.257631	0.296965	0.355055	0.40039	0.341345	0.36207	0.363068	0.300313	0.401667						0.077601	0.065732	0.063291	0.064069	0.048396	0.042762	0.033579	0.089785	0.038357	0.073527
	7,11-DimeC30	0.037256	0.034303	0.039116	0.046008	0.064503	0.049307	0.051232	0.057325	0.037897	0.058717						0.010366	0.007496	0.007448	0.007017	0.005034	0.006474	0.004097	0.011218	0.005405	0.009692
	4,8-; 4,10-DimeC30	0.009813	0.009029	0.011634	0.014709	0.015774	0.014709	0.013349	0.014296	0.012047	0.01861						0.002377	0.001796	0.002017	0.002371	0.001083	0.001218	0.001203	0.003056	0.001638	0.00247
	Unknown	0.002073	0.001493	0.002689	0.002746	0.002742	0.002794	0.002726	0.002492	0.002618	0.00437						0.000748	0.000428	0.00047	0.000264	0.000231	0.000235	0.000366	0.000873	0.000294	0.000581
	11-; 13-; 15-MeC31	0.015139	0.012764	0.017384	0.016824	0.017145	0.015406	0.018488	0.016913	0.015918	0.025521						0.004467	0.002814	0.003185	0.0028	0.002644	0.001704	0.002175	0.004458	0.002165	0.003703
	11,15-; 13,17-DimeC31	0.003117	0.003292	0.003982	0.004954	0.004498	0.0051	0.004448	0.004188	0.003966	0.007124						0.001071	0.001018	0.000967	0.000667	0.000753	0.000652	0.000549	0.000982	0.000679	0.00108
	5,9-; 5,11-DimeC31	0.010937	0.009891	0.0135	0.013488	0.013293	0.012941	0.012182	0.011851	0.012204	0.022834						0.003134	0.002379	0.002512	0.002676	0.001475	0.001329	0.001873	0.003234	0.002101	0.002637
	10,12-DimeC32	0.003589	0.003504	0.004994	0.004074	0.00605	0.003587	0.004422	0.005201	0.003188	0.007022						0.001215	0.000893	0.001216	0.000988	0.000355	0.00038	0.000394	0.001209	0.000491	0.000759

## Sheet: S5C–5D Fig
	S5C Fig	Relative amount of Individual internal HC
		dsMuslta-Female															dsBgElo12-Female
	n-C27	1.74345	1.36215	1.03846	1.68903	1.4683	0.807118	1.15477	0.831217	2.9986	2.49079	4.87737	2.07337				9.98963	11.7394	5.76538	8.45352	9.31245	11.1692	10.8914	9.42405	9.40113	7.68273
	11-; 13-MeC27	1.9481	1.36334	0.926872	1.61162	2.20618	0.805499	1.02802	0.765777	3.43227	2.19492	5.95276	2.56774				21.3201	19.3352	9.0107	20.0243	14.7261	17.0517	17.6196	18.8179	14.5241	13.015
	5-MeC27	2.62138	1.96421	1.53424	2.61283	2.67168	1.30299	1.69578	1.08179	4.54182	3.74767	5.45487	2.94496				6.55229	6.81041	2.68613	6.18856	5.21128	5.97196	6.67844	5.66499	5.70852	4.8573
	11,15-DimeC27	0.376579	0.263376	0.144702	0.364255	0.467098	0.154193	0.20259	0.15857	0.606629	0.47403	1.18314	0.473059				5.69212	4.35953	1.75658	4.66885	2.45196	3.46172	4.22842	4.37155	2.70837	2.74574
	3-MeC27	3.00406	2.63667	1.92235	2.93352	3.40211	1.57374	1.72406	1.51413	5.10131	4.4011	6.11745	3.4098				3.72683	6.31944	2.05281	3.61383	3.1013	3.53627	4.52301	4.11861	4.16363	2.80169
	5, 9-; 5,11-DimeC27	2.16	2.42825	0.647442	2.54139	1.09301	0.389411	1.62921	0.94881	1.36758	1.38719	2.3526	2.23286				2.44372	6.31944	0.593742	2.20395	1.66181	1.79932	2.64217	1.80525	1.78281	2.28256
	n-C28	1.93523	1.92513	1.76202	1.96098	1.25134	0.918192	1.28664	0.993562	1.76817	2.08161	2.79634	1.80647				2.50211	2.61422	1.30736	2.21495	2.03662	2.81832	2.6516	2.51593	2.70015	2.2464
	3, 9-; 3,11-DimeC27	0.828175	0.555936	0.411071	0.807854	0.913071	0.272339	0.321697	0.290909	1.06493	1.15337	1.49605	0.702979				0.539399	0.59016	0.23646	0.430994	0.543346	0.461174	0.656165	0.521173	0.567175	0.542664
	12-;14-MeC28	1.42753	1.05849	1.4719	1.50002	1.11248	0.849366	0.740716	0.582553	1.31609	1.14329	2.3583	1.5438				2.76131	3.00029	1.10784	2.06311	1.47256	2.19394	2.32583	2.78563	2.19106	2.2738
	6-MeC28	0.728891	0.564625	0.89062	0.87005	0.519388	0.439406	0.417774	0.334682	0.644439	0.682689	0.941749	0.672398				0.26126	0.398418	0.161325	0.248017	0.255747	0.354371	0.37281	0.417914	0.395627	0.378247
	5-MeC28	0.274304	0.210492	0.40065	0.275196	0.201099	0.166208	0.170981	0.102037	0.274111	0.209332	0.340956	0.267616				0.105882	0.23193	0.082349	0.114673	0.115939	0.175178	0.195798	0.200311	0.211335	0.182438
	4-MeC28	1.1645	1.01157	1.28929	1.30786	0.975066	0.767081	0.705589	0.574208	0.969831	1.13117	1.57291	1.04332				1.39978	1.47999	0.565712	1.011	0.635602	1.04201	1.24249	1.43803	1.13006	1.06681
	Unknow n	0.51249	0.448293	0.580315	0.659202	0.396392	0.313651	0.361041	0.210336	0.379247	0.4258	0.622919	0.393199				0.42484	0.103622	0.049833	0.060961	0.073157	0.101511	0.118132	0.099959	0.100472	0.138935
	3-MeC28	0.962038	0.645912	1.18309	1.0439	0.785852	0.616251	0.534703	0.427524	0.820224	0.852252	1.15535	0.851223				0.331659	0.380451	0.175104	0.242595	0.239936	0.33023	0.44168	0.438008	0.397721	0.348606
	unknown	0.570372	0.710076	0.367648	0.689871	0.222255	0.335269	0.365179	0.206332	0.221341	0.667447	0.917764	0.59973				0.192428	0.194182	0.048844	0.118548	0.121332	0.163523	0.254838	0.154814	0.18276	0.255733
	n-C29	15.0847	12.8403	22.5416	15.4691	9.10179	9.14	9.66847	7.72901	12.676	12.3656	16.428	10.7777				5.46523	10.8866	5.01828	4.7065	6.74624	8.82229	8.24764	8.75766	10.4968	7.61452
	9-; 11-; 13-; 15-MeC29	29.6158	20.0857	38.1595	28.2604	24.9468	19.4449	15.442	13.9887	27.4788	20.8219	32.148	25.3443				23.3311	26.7112	13.2257	26.4912	23.1224	27.5394	24.5311	29.1296	25.6275	23.4651
	7-MeC29	6.60412	4.80486	9.15939	6.75762	5.65283	4.02798	3.52057	3.12983	6.91045	4.64579	6.35587	5.59294				2.18191	2.55378	1.26073	1.84483	1.73805	2.0525	2.80674	2.80716	2.61737	2.29586
	5-MeC29	14.5838	11.9425	20.1107	14.5888	10.6489	8.99704	9.27778	6.11053	13.0681	10.4375	13.5218	11.1276				3.4369	5.46715	2.24085	2.86199	3.46814	4.18424	4.93042	5.00508	5.10329	4.54907
	11,15-; 13,17-DimeC29	11.7419	9.65766	10.3883	11.8366	9.89897	7.6418	6.69767	6.71512	10.7907	9.69454	12.3719	9.36638				14.9051	13.4934	6.75212	11.433	6.72647	10.2976	13.4419	15.0644	12.4435	11.5282
	7,11-DimeC29	2.4407	1.76747	2.92791	2.76417	2.26971	1.49945	1.39674	1.13272	2.0945	1.63285	2.44136	1.81895				0.494868	0.462511	0.232809	0.289491	0.3934	0.410925	0.721896	0.570131	0.568134	0.607993
	3-MeC29	18.9164	15.408	24.2167	19.6517	15.5105	12.6592	11.7058	9.66473	15.8341	15.922	17.8269	13.6375				3.23535	4.2546	2.10608	2.8515	2.93047	3.5691	4.75132	4.77262	4.89398	4.56607
	5,9-; 5,11-DimeC29	16.4149	13.3705	21.0143	17.053	13.4594	10.9851	10.1578	8.38673	13.7402	13.8165	15.4696	11.8341				3.35513	4.41202	2.184	2.95702	3.03885	3.70118	4.9272	4.94925	5.07503	4.73498
	3,7-; 3,9-;3,11-DimeC29	58.3504	48.1995	58.9692	58.4935	47.8494	37.725	35.6028	28.6086	40.3096	50.8297	52.3197	37.7587				9.29727	10.7239	6.06126	7.85808	8.81263	9.87996	15.2386	13.6031	14.3093	15.2596
	7,11-DimeC30	8.68926	6.25111	7.72795	9.03638	6.58091	4.88734	5.45176	3.40566	5.2287	6.81468	8.4808	4.95243				2.30088	2.59154	1.1042	1.6218	1.51201	1.97548	2.81625	2.91597	2.72974	2.57347
	4,8-; 4,10-DimeC30	2.16526	1.48019	2.29201	2.44531	1.91929	1.36573	1.27885	0.904928	1.4271	2.00622	1.95863	1.22256				0.382999	0.499213	0.187119	0.295984	0.2536	0.358444	0.461032	0.541044	0.491178	0.4955
	Unknown	0.865048	0.490865	0.747901	0.719522	0.649585	0.399214	0.547892	0.330509	0.707941	0.616225	0.596535	0.39115				0.13738	0.233707	0.143206	0.183249	0.231862	0.356185	0.278633	0.178844	0.319948	0.227606
	11-; 13-; 15-MeC31	3.61406	1.88026	3.6769	2.71897	3.61821	1.80045	1.31435	1.43673	3.15751	1.74107	2.89944	2.14594				2.0081	2.81745	1.18107	1.47236	1.25706	1.55548	2.19168	2.55523	2.27589	1.68818
	11,15-; 13,17-DimeC31	1.1256	0.633796	1.15175	1.11434	1.29741	0.617059	0.566777	0.514396	1.16883	0.62467	0.979671	0.869068				1.05336	1.27336	0.549165	0.750014	0.546292	0.606211	1.2067	1.09647	0.820126	0.728153
	5,9-; 5,11-DimeC31	2.47143	1.10586	3.1937	2.28504	2.74324	1.10464	1.00417	0.841153	2.14024	1.56447	1.60125	1.22306				0.472759	0.617574	0.189407	0.356512	0.291163	0.359761	0.490417	0.555979	0.527703	0.404995
	10,12-DimeC32	1.13634	0.703045	0.718607	0.933209	0.682289	0.361413	0.547878	0.390219	0.623687	0.666329	0.764922	0.424185				0.16729	0.206833	0.103296	0.183082	0.202925	0.289363	0.24452	0.226773	0.310373	0.224065
	S5D Fig	Relative amount of Individual internal HC
		dsMuslta-Female															dsBgElo24-Female
	n-C27	1.14944	1.33028	2.45343	0.658706	1.38182	0.862854	2.07141	1.49328	1.61742	4.11686	1.96864	1.41635				1.24696	1.2593	0.906113	2.2707	1.33607	0.712405	2.99939	0.86699	0.426747
	11-; 13-MeC27	1.19165	1.14638	2.66609	0.645088	1.7196	0.855499	2.34941	1.86862	1.75913	5.39119	2.66032	2.01211				3.3316	3.20139	1.48315	5.19656	2.90352	1.60276	5.99542	1.9067	0.510544
	5-MeC27	1.84096	2.6543	3.61478	0.960083	2.29816	1.20913	3.15721	2.69478	2.75257	7.07121	3.43278	2.50729				1.24996	1.06727	0.571728	2.10102	1.17199	0.690729	2.77413	0.767427	0.153647
	11,15-DimeC27	0.207182	0.198561	0.565609	0.086142	0.349947	0.180521	0.460322	0.356338	0.311578	0.877847	0.580399	0.313954				0.907126	2.27926	0.598734	1.03695	0.954985	0.656386	1.58112	0.485163	0.095135
	3-MeC27	2.06659	2.76848	4.89417	1.11177	2.6648	1.36778	4.17923	3.01857	3.08775	7.61143	4.55318	2.9721				0.563331	0.527984	0.221622	0.755801	0.471125	0.291819	1.01072	0.318984	0.078735
	5, 9-; 5,11-DimeC27	0.869658	1.0117	2.84045	0.430951	1.95629	1.04173	2.53196	2.51894	2.86797	2.48346	2.73132	4.32184				1.29589	1.78098	0.797839	1.92363	1.06566	0.867213	1.30949	0.466181	0.084085
	n-C28	1.00739	1.02124	1.34584	0.689923	0.652772	0.598126	1.05536	0.731535	1.09769	1.18378	0.877772	1.09098				0.679524	0.85392	0.848413	0.847809	0.762727	0.704662	1.04281	0.638172	0.486512
	3, 9-; 3,11-DimeC27	0.769797	1.02497	2.36686	0.407232	1.67987	0.624478	2.04557	2.01478	1.42933	3.33034	2.13501	2.11952				0.506585	0.4906	0.261783	1.23876	0.517091	0.437402	0.851323	0.235208	0.115068
	12-;14-MeC28	1.16613	0.956593	1.71863	0.691305	1.15318	0.632662	1.45574	1.28789	1.56591	1.7832	1.56194	1.73633				0.35662	0.433924	0.293753	0.925508	0.396027	0.265097	0.555768	0.238024	0.099519
	6-MeC28	0.694456	0.762996	0.897695	0.355692	0.554009	0.336231	0.783141	0.622989	0.890547	0.895049	0.848272	0.808761				0.07079	0.071546	0.057409	0.156241	0.076296	0.030958	0.160259	0.049411	0.013756
	5-MeC28	0.32908	0.387301	0.393471	0.149229	0.214964	0.149847	0.339239	0.275723	0.421135	0.401346	0.32859	0.404266				0.048327	0.057688	0.052594	0.125118	0.064691	0.032241	0.12415	0.040539	0.036867
	4-MeC28	1.10417	1.11302	1.63014	0.618788	0.978274	0.558935	1.31995	1.05694	1.33231	1.33169	1.43078	1.25698				0.267033	0.471116	0.287914	0.603455	0.320503	0.182016	0.530873	0.175741	0.045875
	3-MeC28	1.00351	1.18147	1.63468	0.593811	1.04207	0.511768	1.31625	1.13771	1.38399	1.30594	1.42867	1.31357				0.149473	0.191406	0.130049	0.230389	0.134272	0.094645	0.171754	0.079749	0.026708
	Unknow n	0.23561	0.283862	0.313065	0.127778	0.232224	0.111497	0.281664	0.265787	0.338204	0.319381	0.313003	0.34009				0.076837	0.120826	0.096621	0.190985	0.094064	0.058338	0.094215	0.059455	0.055236
	unknown	0.31743	0.324796	0.808626	0.18818	0.542862	0.253943	0.614335	0.734617	0.685602	0.391513	0.621696	0.895954				0.097213	0.114701	0.083093	0.200042	0.092931	0.053197	0.128363	0.036023	0.030814
	n-C29	9.9001	12.5912	15.1605	6.64517	7.53124	5.53879	11.3716	8.2579	12.7903	11.6608	11.3099	11.2922				1.0549	1.52122	0.87456	1.86287	1.30651	0.62909	3.20115	0.850012	0.458257
	9-; 11-; 13-; 15-MeC29	25.7158	23.5457	35.2492	15.312	20.8438	11.6236	27.7805	22.1423	33.7582	32.1768	31.5561	29.765				2.60274	3.25555	2.07735	7.27416	2.85561	1.54293	4.02463	1.65877	0.408739
	7-MeC29	4.89475	5.84468	6.79892	3.07087	3.81827	2.3301	5.5487	4.40506	7.49142	7.20789	6.60747	6.55456				0.531293	0.551821	0.370715	1.14877	0.502741	0.268992	0.76943	0.297726	0.083184
	5-MeC29	12.4318	14.7116	15.0976	6.8746	8.13835	5.22762	12.5436	9.4761	15.4036	12.9976	12.8416	13.7097				2.34697	3.26218	1.78703	5.42471	2.42272	1.3195	3.63706	1.31403	0.290239
	11,15-; 13,17-DimeC29	11.0858	8.24786	13.9941	6.84691	9.14652	5.55098	11.8115	9.85703	12.2157	11.5001	13.9348	11.2046				2.34697	3.26218	1.78703	5.42471	2.42272	1.3195	3.63706	1.31403	0.290239
	7,11-DimeC29	1.51894	1.83365	2.11502	0.89958	1.44462	0.773677	1.78226	1.77445	2.51568	2.14687	2.17735	2.14114				0.172385	0.214173	0.120724	0.305841	0.147351	0.093786	0.172597	0.082794	0.016513
	3-MeC29	13.6642	17.0681	23.3444	8.54242	11.6675	7.11147	17.2829	12.0368	18.1142	13.749	19.7284	16.9759				0.597341	0.677688	0.326773	1.08472	0.619553	0.24419	1.59241	0.366325	0.066981
	5,9-; 5,11-DimeC29	13.8698	14.9777	17.0993	7.15074	11.026	6.00668	14.5956	12.6802	17.0845	16.8545	15.2708	13.9871				1.63016	2.25614	1.70997	3.89205	1.80084	0.959461	2.60211	1.07826	0.278586
	3,7-; 3,9-;3,11-DimeC29	44.1343	54.8217	82.1372	26.0573	51.6046	23.4784	64.5023	53.5082	59.5165	50.4056	63.617	55.7454				3.73037	4.43278	3.20787	7.97128	3.64079	2.0371	5.23249	2.06348	0.450996
	7,11-DimeC30	5.23106	6.08578	9.96154	3.0821	6.70872	3.01223	7.4908	7.49392	7.28429	6.05245	7.43885	6.9522				0.676913	0.739514	0.537701	0.979873	0.560257	0.418829	0.800898	0.325089	0.003241
	4,8-; 4,10-DimeC30	1.54243	1.87327	2.48939	0.821081	1.6559	0.753442	1.97008	1.45665	1.6241	1.61659	1.92165	1.20875				0.123134	0.186973	0.12554	0.265396	0.129809	0.0608	0.187285	0.075208	0.014134
	Unknown	0.341479	0.341255	0.508935	0.154741	0.312621	0.159976	0.428041	0.294758	0.3547	0.331458	0.395258	0.290972				0.161705	0.196719	0.197138	0.175069	0.161457	0.159302	0.193066	0.121706	0.086948
	11-; 13-; 15-MeC31	2.10364	2.37364	3.81892	1.22965	1.92953	1.07783	2.79803	1.72052	3.26245	3.07009	3.59355	3.10413				0.284583	0.37564	0.178054	0.499794	0.238815	0.149671	0.268704	0.134122	0.01995
	11,15-; 13,17-DimeC31	0.846114	0.671219	1.31367	0.623494	0.78811	0.47729	0.98839	0.793618	1.08357	0.984987	1.36184	1.09634				0.239636	0.289405	0.166603	0.393887	0.19257	0.140465	0.194012	0.099296	0.017256
	5,9-; 5,11-DimeC31	1.62479	2.0056	2.0135	0.732085	1.29459	0.730701	1.78682	1.22277	1.79787	1.94896	1.99417	1.07547				0.20015	0.257504	0.163605	0.319349	0.170174	0.093211	0.201939	0.103527	0.022107
	10,12-DimeC32	0.47681	0.555912	0.959553	0.20782	0.653949	0.315221	0.852998	0.784205	0.719668	0.466591	0.833198	0.703194				0.198109	0.318988	0.250525	0.239622	0.197368	0.144116	0.220577	0.139457	0.067553

## Sheet: S6A–6B Fig
	S6A Fig	Relative expression of BgElo12 in different tissues
		AC	FB	He	Ov	Th	Cg	Gu	EJ	MT
		149.749	0.108366	0.104514	0.0922648	1.32408	0.0285329	2.43308	0.101436	0.0658091
		198.534	5.37088	0.221626	0.14122	4.16066	0.0105196	1.74395	0.422944	0.011697
		180.923	0.164796	0.132084	0.0251735	1.30023	0.0134274	0.0334872	0.244913	0.00836379
		346.098	10.426	0.00873267	0.0983291	0.775189	0.0071341	0.044129	0.0838696	0.00511926
	S6B Fig	Relative expression of BgElo24 in different tissues
		AC	FB	He	Ov	Th	Cg	Gut	EJ	MT
		292.248	2.32746	0.144055	0.069028	0.941999	0.017132	0.030396	0.13725	0.01211
		353.05	1.4003	0.096989	0.075758	0.642794	0.032728	0.053939	0.397643	0.00908
		336.493	1.67638	0.128374	0.073391	0.665991	0.024003	0.055249	0.324223	0.00907
		376.576	0.184387	0.09345	0.06119	0.681983	0.088581	0.163813	0.08101	0.01102

## Sheet: S7A–7B Fig
		S7A Fig Relative expression level of BgElo12
		dsMuslta					dsBgElo24
		0.959704	0.90647	0.829575	1.30425		2.3611	1.97708	3.26506	2.13826
		S7A Fig Relative expression level of BgElo24
		dsMuslta					dsBgElo24
		0.942506	0.937592	1.14595	0.973956		1.07715	0.909091	1.16364	1.46732

## Sheet: S9 Fig
			S9 Fig	Luminescence (Fluc/Rluc)
				GFP	BgDsx-M
				0.020267	0.009409
				0.02312	0.008323
				0.021858	0.007452
				0.022576	0.007028
				0.018606	0.006465
				0.020743	0.008102
				0.022314	0.008216
				0.021591	0.007914
				0.019065	0.008188
				0.019168	0.008427
				0.02071	0.007292
				0.01992	0.008038

## Sheet: S10 Fig
		S10 Fig Relative expression of BgElo24
		dsMuslta-male	dsBgDsx-male		dsMuslta-male	dsBgTra-male
		0.95336	0.81581		0.706719	0.896443
		1.0585	0.931225		0.859289	0.786561
		1.00791	1.01		0.649802	0.944664
		0.980237	0.858498		0.854545	1.07668

[truncated: 4 more sheets: S11A–11B Fig, S12A–12B Fig, S12C-12D Fig, S12E–12F Fig]
